# Supplementary material for: How do high phosphate concentrations affect soil microbial communities after a century of ecosystem self‐reclamation?
Source: Environ Microbiol Rep. 2024 Oct 23;16(5):e70003. doi: 10.1111/1758-2229.70003 (PMC11497093; doi:10.1111/1758-2229.70003)
Supplement: Supplementary file 2 — TABLE S3. Bacteria and fungal indicator species–excel format. Bacterial and fungal indicator species (ASVs) performing a multilevel pattern analysis considering the P versus nP sites as clustering groups (A, B) or a multilevel pattern analysis considering P versus nP sites, and root versus soil habitats as clustering groups and considering all possible combinations of the sites/habitats (C, D). [file EMI4-16-e70003-s001.xlsx]

## Sheet: Bacteria-Indicator-P-nP
Table S3A : Bacterial indicator species (ASV) performing a multilevel pattern analysis considering the P versus nP sites as clustering groups
Group	ASV	Stat	P.value	Kingdom	Phylum	Class	Order	Family	Genus	total read
nP	asv201	0.315	0.0287 *	Bacteria	Firmicutes	Bacilli	Bacillales	Bacillaceae	Bacillus	821
nP	asv1007	0.320	0.0209 *	Bacteria	Firmicutes	Bacilli	Bacillales	Bacillaceae	NA	143
nP	asv625	0.281	0.0491 *	Bacteria	Firmicutes	Bacilli	Bacillales	Bacillaceae	NA	248
nP	asv1562	0.355	0.0090 **	Bacteria	Proteobacteria	Gammaproteobacteria	Burkholderiales	SC-I-84	NA	82
nP	asv325	0.311	0.0260 *	Bacteria	Actinobacteriota	Actinobacteria	Corynebacteriales	Mycobacteriaceae	Mycobacterium	513
nP	asv416	0.292	0.0376 *	Bacteria	Actinobacteriota	Actinobacteria	Corynebacteriales	Mycobacteriaceae	Mycobacterium	405
nP	asv694	0.294	0.0381 *	Bacteria	Actinobacteriota	Actinobacteria	Corynebacteriales	Mycobacteriaceae	Mycobacterium	220
nP	asv87	0.402	0.0044 **	Bacteria	Actinobacteriota	Actinobacteria	Corynebacteriales	Mycobacteriaceae	Mycobacterium	1599
nP	asv158	0.375	0.0022 **	Bacteria	Actinobacteriota	Actinobacteria	FFCH16263	NA	NA	985
nP	asv1153	0.344	0.0089 **	Bacteria	Actinobacteriota	Actinobacteria	Frankiales	Acidothermaceae	Acidothermus	122
nP	asv308	0.282	0.0473 *	Bacteria	Actinobacteriota	Actinobacteria	Frankiales	Geodermatophilaceae	Blastococcus	542
nP	asv582	0.307	0.0471 *	Bacteria	Actinobacteriota	Actinobacteria	Frankiales	Geodermatophilaceae	Blastococcus	272
nP	asv192	0.295	0.0451 *	Bacteria	Actinobacteriota	Actinobacteria	Frankiales	NA	NA	837
nP	asv168	0.370	0.0105 *	Bacteria	Actinobacteriota	Thermoleophilia	Gaiellales	Gaiellaceae	Gaiella	930
nP	asv436	0.293	0.0429 *	Bacteria	Actinobacteriota	Thermoleophilia	Gaiellales	Gaiellaceae	Gaiella	388
nP	asv512	0.349	0.0117 *	Bacteria	Actinobacteriota	Thermoleophilia	Gaiellales	Gaiellaceae	Gaiella	316
nP	asv287	0.286	0.0483 *	Bacteria	Actinobacteriota	Thermoleophilia	Gaiellales	NA	NA	584
nP	asv630	0.338	0.0230 *	Bacteria	Actinobacteriota	Thermoleophilia	Gaiellales	NA	NA	246
nP	asv683	0.325	0.0468 *	Bacteria	Actinobacteriota	Thermoleophilia	Gaiellales	NA	NA	224
nP	asv974	0.301	0.0489 *	Bacteria	Actinobacteriota	Thermoleophilia	Gaiellales	NA	NA	150
nP	asv916	0.253	0.0493 *	Bacteria	Proteobacteria	Gammaproteobacteria	Gammaproteobacteria Incertae Sedis	Unknown Family	Acidibacter	159
nP	asv919	0.316	0.0349 *	Bacteria	Gemmatimonadota	Gemmatimonadetes	Gemmatimonadales	Gemmatimonadaceae	Gemmatimonas	158
nP	asv13	0.340	0.0174 *	Bacteria	Actinobacteriota	Acidimicrobiia	IMCC26256	NA	NA	5799
nP	asv1662	0.297	0.0465 *	Bacteria	Actinobacteriota	Acidimicrobiia	IMCC26256	NA	NA	75
nP	asv784	0.375	0.0072 **	Bacteria	Actinobacteriota	Actinobacteria	Micrococcales	Microbacteriaceae	Agromyces	191
nP	asv188	0.317	0.0272 *	Bacteria	Actinobacteriota	Actinobacteria	Micrococcales	Intrasporangiaceae	Lapillicoccus	863
nP	asv795	0.365	0.0257 *	Bacteria	Actinobacteriota	Actinobacteria	Micromonosporales	Micromonosporaceae	Actinoplanes	187
nP	asv100	0.425	0.0020 **	Bacteria	Actinobacteriota	Actinobacteria	Micromonosporales	Micromonosporaceae	Asanoa	1508
nP	asv12	0.348	0.0153 *	Bacteria	Actinobacteriota	Actinobacteria	Micromonosporales	Micromonosporaceae	Dactylosporangium	6377
nP	asv207	0.291	0.0422 *	Bacteria	Actinobacteriota	Actinobacteria	Micromonosporales	Micromonosporaceae	Hamadaea	798
nP	asv443	0.316	0.0463 *	Bacteria	Actinobacteriota	Actinobacteria	Micromonosporales	Micromonosporaceae	Hamadaea	378
nP	asv159	0.336	0.0171 *	Bacteria	Actinobacteriota	Actinobacteria	Micromonosporales	Micromonosporaceae	Luedemannella	979
nP	asv314	0.299	0.0348 *	Bacteria	Actinobacteriota	Actinobacteria	Micromonosporales	Micromonosporaceae	Luedemannella	530
nP	asv563	0.417	0.0028 **	Bacteria	Actinobacteriota	Actinobacteria	Micromonosporales	Micromonosporaceae	NA	283
nP	asv98	0.366	0.0057 **	Bacteria	Actinobacteriota	Actinobacteria	Micromonosporales	Micromonosporaceae	NA	1516
nP	asv102	0.326	0.0246 *	Bacteria	Actinobacteriota	Acidimicrobiia	Microtrichales	Ilumatobacteraceae	NA	1494
nP	asv210	0.346	0.0130 *	Bacteria	Actinobacteriota	Acidimicrobiia	Microtrichales	NA	NA	794
nP	asv403	0.357	0.0120 *	Bacteria	Actinobacteriota	Acidimicrobiia	Microtrichales	NA	NA	423
nP	asv545	0.357	0.0147 *	Bacteria	Actinobacteriota	Acidimicrobiia	Microtrichales	Ilumatobacteraceae	NA	293
nP	asv248	0.451	0.0015 **	Bacteria	Myxococcota	bacteriap25	NA	NA	NA	661
nP	asv878	0.373	0.0223 *	Bacteria	Myxococcota	bacteriap25	NA	NA	NA	167
nP	asv272	0.304	0.0243 *	Bacteria	Actinobacteriota	MB-A2-108	NA	NA	NA	607
nP	asv487	0.315	0.0215 *	Bacteria	Actinobacteriota	MB-A2-108	NA	NA	NA	334
nP	asv508	0.323	0.0240 *	Bacteria	Actinobacteriota	NA	NA	NA	NA	318
nP	asv383	0.310	0.0231 *	Bacteria	Actinobacteriota	Actinobacteria	Propionibacteriales	Nocardioidaceae	Kribbella	441
nP	asv49	0.290	0.0469 *	Bacteria	Actinobacteriota	Actinobacteria	Propionibacteriales	Nocardioidaceae	Kribbella	2350
nP	asv418	0.346	0.0136 *	Bacteria	Actinobacteriota	Actinobacteria	Propionibacteriales	Nocardioidaceae	Marmoricola	404
nP	asv1203	0.342	0.0217 *	Bacteria	Actinobacteriota	Actinobacteria	Propionibacteriales	Nocardioidaceae	Nocardioides	116
nP	asv182	0.310	0.0337 *	Bacteria	Actinobacteriota	Actinobacteria	Propionibacteriales	Nocardioidaceae	Nocardioides	877
nP	asv190	0.425	0.0023 **	Bacteria	Actinobacteriota	Actinobacteria	Propionibacteriales	Nocardioidaceae	Nocardioides	850
nP	asv1936	0.344	0.0204 *	Bacteria	Actinobacteriota	Actinobacteria	Propionibacteriales	Nocardioidaceae	Nocardioides	59
nP	asv218	0.303	0.0370 *	Bacteria	Actinobacteriota	Actinobacteria	Propionibacteriales	Nocardioidaceae	Nocardioides	753
nP	asv261	0.369	0.0066 **	Bacteria	Actinobacteriota	Actinobacteria	Propionibacteriales	Nocardioidaceae	Nocardioides	632
nP	asv203	0.332	0.0135 *	Bacteria	Actinobacteriota	Actinobacteria	Pseudonocardiales	Pseudonocardiaceae	Actinophytocola	815
nP	asv427	0.321	0.0192 *	Bacteria	Actinobacteriota	Actinobacteria	Pseudonocardiales	Pseudonocardiaceae	Kibdelosporangium	398
nP	asv62	0.287	0.0464 *	Bacteria	Actinobacteriota	Actinobacteria	Pseudonocardiales	Pseudonocardiaceae	Lechevalieria	2122
nP	asv135	0.341	0.0189 *	Bacteria	Proteobacteria	Alphaproteobacteria	Rhizobiales	Xanthobacteraceae	Bradyrhizobium	1100
nP	asv336	0.459	0.0011 **	Bacteria	Proteobacteria	Alphaproteobacteria	Rhizobiales	Beijerinckiaceae	Microvirga	498
nP	asv1918	0.337	0.0201 *	Bacteria	Proteobacteria	Alphaproteobacteria	Rhizobiales	Xanthobacteraceae	NA	60
nP	asv28	0.551	0.0003 ***	Bacteria	Proteobacteria	Alphaproteobacteria	Rhizobiales	Xanthobacteraceae	NA	3119
nP	asv31	0.315	0.0297 *	Bacteria	Proteobacteria	Alphaproteobacteria	Rhizobiales	Xanthobacteraceae	NA	2914
nP	asv600	0.286	0.0479 *	Bacteria	Proteobacteria	Alphaproteobacteria	Rhizobiales	Xanthobacteraceae	NA	263
nP	asv251	0.293	0.0411 *	Bacteria	Actinobacteriota	Rubrobacteria	Rubrobacterales	Rubrobacteriaceae	Rubrobacter	656
nP	asv252	0.323	0.0248 *	Bacteria	Actinobacteriota	Thermoleophilia	Solirubrobacterales	Solirubrobacteraceae	Conexibacter	651
nP	asv1162	0.379	0.0034 **	Bacteria	Actinobacteriota	Thermoleophilia	Solirubrobacterales	67-14	NA	121
nP	asv1305	0.336	0.0476 *	Bacteria	Actinobacteriota	Thermoleophilia	Solirubrobacterales	67-14	NA	106
nP	asv132	0.284	0.0494 *	Bacteria	Actinobacteriota	Thermoleophilia	Solirubrobacterales	67-14	NA	1134
nP	asv134	0.390	0.0075 **	Bacteria	Actinobacteriota	Thermoleophilia	Solirubrobacterales	67-14	NA	1121
nP	asv20	0.525	0.0001 ***	Bacteria	Actinobacteriota	Thermoleophilia	Solirubrobacterales	67-14	NA	4771
nP	asv2543	0.314	0.0468 *	Bacteria	Actinobacteriota	Thermoleophilia	Solirubrobacterales	67-14	NA	39
nP	asv3299	0.307	0.0468 *	Bacteria	Actinobacteriota	Thermoleophilia	Solirubrobacterales	67-14	NA	25
nP	asv350	0.463	0.0009 ***	Bacteria	Actinobacteriota	Thermoleophilia	Solirubrobacterales	67-14	NA	485
nP	asv366	0.422	0.0019 **	Bacteria	Actinobacteriota	Thermoleophilia	Solirubrobacterales	67-14	NA	466
nP	asv578	0.398	0.0016 **	Bacteria	Actinobacteriota	Thermoleophilia	Solirubrobacterales	67-14	NA	273
nP	asv67	0.447	0.0013 **	Bacteria	Actinobacteriota	Thermoleophilia	Solirubrobacterales	67-14	NA	1951
nP	asv707	0.413	0.0037 **	Bacteria	Actinobacteriota	Thermoleophilia	Solirubrobacterales	67-14	NA	215
nP	asv726	0.298	0.0252 *	Bacteria	Actinobacteriota	Thermoleophilia	Solirubrobacterales	67-14	NA	210
nP	asv943	0.383	0.0071 **	Bacteria	Actinobacteriota	Thermoleophilia	Solirubrobacterales	67-14	NA	154
nP	asv1080	0.304	0.0205 *	Bacteria	Actinobacteriota	Thermoleophilia	Solirubrobacterales	Solirubrobacteraceae	Solirubrobacter	132
nP	asv120	0.366	0.0089 **	Bacteria	Actinobacteriota	Thermoleophilia	Solirubrobacterales	Solirubrobacteraceae	Solirubrobacter	1265
nP	asv1992	0.349	0.0206 *	Bacteria	Actinobacteriota	Thermoleophilia	Solirubrobacterales	Solirubrobacteraceae	Solirubrobacter	57
nP	asv2668	0.294	0.0468 *	Bacteria	Actinobacteriota	Thermoleophilia	Solirubrobacterales	Solirubrobacteraceae	Solirubrobacter	36
nP	asv3772	0.284	0.0487 *	Bacteria	Actinobacteriota	Thermoleophilia	Solirubrobacterales	Solirubrobacteraceae	Solirubrobacter	19
nP	asv481	0.430	0.0018 **	Bacteria	Actinobacteriota	Thermoleophilia	Solirubrobacterales	Solirubrobacteraceae	Solirubrobacter	340
nP	asv488	0.399	0.0025 **	Bacteria	Actinobacteriota	Thermoleophilia	Solirubrobacterales	Solirubrobacteraceae	Solirubrobacter	333
nP	asv633	0.347	0.0124 *	Bacteria	Actinobacteriota	Thermoleophilia	Solirubrobacterales	Solirubrobacteraceae	Solirubrobacter	244
nP	asv833	0.332	0.0201 *	Bacteria	Actinobacteriota	Thermoleophilia	Solirubrobacterales	Solirubrobacteraceae	Solirubrobacter	176
nP	asv838	0.346	0.0159 *	Bacteria	Actinobacteriota	Thermoleophilia	Solirubrobacterales	Solirubrobacteraceae	Solirubrobacter	175
nP	asv973	0.288	0.0471 *	Bacteria	Actinobacteriota	Thermoleophilia	Solirubrobacterales	Solirubrobacteraceae	Solirubrobacter	150
nP	asv1422	0.320	0.0498 *	Bacteria	Proteobacteria	Alphaproteobacteria	Sphingomonadales	Sphingomonadaceae	Altererythrobacter	94
nP	asv367	0.339	0.0209 *	Bacteria	Proteobacteria	Alphaproteobacteria	Sphingomonadales	Sphingomonadaceae	Ellin6055	464
nP	asv431	0.287	0.0492 *	Bacteria	Actinobacteriota	Actinobacteria	Streptosporangiales	Streptosporangiaceae	NA	395
nP	asv551	0.315	0.0497 *	Bacteria	Proteobacteria	Alphaproteobacteria	Tistrellales	Geminicoccaceae	NA	290
nP	asv83	0.465	0.0007 ***	Bacteria	Proteobacteria	Alphaproteobacteria	Tistrellales	Geminicoccaceae	NA	1696
P	asv564	0.317	0.0232 *	Bacteria	Firmicutes	Bacilli	Bacillales	Bacillaceae	Bacillus	283
P	asv1233	0.343	0.0230 *	Bacteria	Proteobacteria	Gammaproteobacteria	Burkholderiales	Oxalobacteraceae	Janthinobacterium	113
P	asv1583	0.283	0.0490 *	Bacteria	Bacteroidota	Bacteroidia	Chitinophagales	Saprospiraceae	NA	80
P	asv144	0.294	0.0431 *	Bacteria	Actinobacteriota	Actinobacteria	Corynebacteriales	Mycobacteriaceae	Mycobacterium	1040
P	asv340	0.327	0.0142 *	Bacteria	Actinobacteriota	Actinobacteria	Corynebacteriales	Mycobacteriaceae	Mycobacterium	493
P	asv254	0.330	0.0194 *	Bacteria	Proteobacteria	Alphaproteobacteria	Dongiales	Dongiaceae	Dongia	650
P	asv375	0.365	0.0078 **	Bacteria	Actinobacteriota	Actinobacteria	Frankiales	Sporichthyaceae	NA	456
P	asv1417	0.358	0.0222 *	Bacteria	Actinobacteriota	Thermoleophilia	Gaiellales	NA	NA	94
P	asv152	0.284	0.0445 *	Bacteria	Actinobacteriota	Thermoleophilia	Gaiellales	NA	NA	1007
P	asv196	0.527	0.0001 ***	Bacteria	Actinobacteriota	Thermoleophilia	Gaiellales	NA	NA	824
P	asv2084	0.332	0.0482 *	Bacteria	Myxococcota	Polyangia	Haliangiales	Haliangiaceae	Haliangium	53
P	asv565	0.370	0.0062 **	Bacteria	Actinobacteriota	Acidimicrobiia	IMCC26256	NA	NA	282
P	asv143	0.302	0.0343 **	Bacteria	Actinobacteriota	Actinobacteria	Micrococcales	Microbacteriaceae	Agromyces	1042
P	asv432	0.311	0.0486 *	Bacteria	Actinobacteriota	Actinobacteria	Micromonosporales	Micromonosporaceae	Actinoplanes	390
P	asv60	0.299	0.0394 *	Bacteria	Actinobacteriota	Actinobacteria	Micromonosporales	Micromonosporaceae	Asanoa	2152
P	asv91	0.300	0.0355 *	Bacteria	Actinobacteriota	Actinobacteria	Micromonosporales	Micromonosporaceae	Asanoa	1551
P	asv161	0.303	0.0318 *	Bacteria	Actinobacteriota	Actinobacteria	Micromonosporales	Micromonosporaceae	NA	969
P	asv137	0.280	0.0481 *	Bacteria	Actinobacteriota	Actinobacteria	Micromonosporales	Micromonosporaceae	Phytohabitans	1096
P	asv329	0.446	0.0016 **	Bacteria	Actinobacteriota	Acidimicrobiia	Microtrichales	Iamiaceae	Iamia	506
P	asv129	0.442	0.0008 ***	Bacteria	Actinobacteriota	Acidimicrobiia	Microtrichales	NA	NA	1169
P	asv316	0.413	0.0017 **	Bacteria	Actinobacteriota	Acidimicrobiia	Microtrichales	NA	NA	529
P	asv716	0.307	0.0327 *	Bacteria	Actinobacteriota	Acidimicrobiia	Microtrichales	NA	NA	213
P	asv768	0.345	0.0220 *	Bacteria	Actinobacteriota	Acidimicrobiia	Microtrichales	Ilumatobacteraceae	NA	196
P	asv228	0.312	0.0236 *	Bacteria	Proteobacteria	Alphaproteobacteria	NA	NA	NA	717
P	asv296	0.303	0.0282 *	Bacteria	Actinobacteriota	MB-A2-108	NA	NA	NA	570
P	asv1445	0.347	0.0212 *	Bacteria	NA	NA	NA	NA	NA	92
P	asv255	0.294	0.0400 *	Bacteria	Actinobacteriota	Actinobacteria	Propionibacteriales	Nocardioidaceae	Kribbella	644
P	asv637	0.353	0.0215 *	Bacteria	Actinobacteriota	Actinobacteria	Propionibacteriales	Nocardioidaceae	Marmoricola	241
P	asv515	0.299	0.0349 *	Bacteria	Actinobacteriota	Actinobacteria	Propionibacteriales	Nocardioidaceae	Nocardioides	314
P	asv285	0.262	0.0154 *	Bacteria	Actinobacteriota	Actinobacteria	Pseudonocardiales	Pseudonocardiaceae	Actinophytocola	585
P	asv310	0.313	0.0223 *	Bacteria	Actinobacteriota	Actinobacteria	Pseudonocardiales	Pseudonocardiaceae	Lechevalieria	535
P	asv766	0.389	0.0090 **	Bacteria	Actinobacteriota	Actinobacteria	Pseudonocardiales	Pseudonocardiaceae	Pseudonocardia	197
P	asv438	0.301	0.0403 *	Bacteria	Proteobacteria	Alphaproteobacteria	Rhizobiales	KF-JG30-B3	NA	384
P	asv236	0.323	0.0281 *	Bacteria	Proteobacteria	Alphaproteobacteria	Rhizobiales	Rhizobiaceae	Phyllobacterium	695
P	asv1472	0.371	0.0201 *	Bacteria	Actinobacteriota	Thermoleophilia	Solirubrobacterales	Solirubrobacteraceae	Conexibacter	89
P	asv458	0.409	0.0041 **	Bacteria	Actinobacteriota	Thermoleophilia	Solirubrobacterales	67-14	NA	363
P	asv561	0.289	0.0405 *	Bacteria	Actinobacteriota	Thermoleophilia	Solirubrobacterales	67-14	NA	284
P	asv568	0.374	0.0069 **	Bacteria	Actinobacteriota	Thermoleophilia	Solirubrobacterales	67-14	NA	281
P	asv681	0.323	0.0224 *	Bacteria	Actinobacteriota	Thermoleophilia	Solirubrobacterales	67-14	NA	224
P	asv1540	0.362	0.0092 **	Bacteria	Actinobacteriota	Thermoleophilia	Solirubrobacterales	Solirubrobacteraceae	Solirubrobacter	83
P	asv1993	0.303	0.0488 *	Bacteria	Actinobacteriota	Thermoleophilia	Solirubrobacterales	Solirubrobacteraceae	Solirubrobacter	57
P	asv613	0.296	0.0445 *	Bacteria	Actinobacteriota	Thermoleophilia	Solirubrobacterales	Solirubrobacteraceae	Solirubrobacter	256
P	asv849	0.291	0.0376 *	Bacteria	Proteobacteria	Gammaproteobacteria	Steroidobacterales	Steroidobacteraceae	NA	173
P	asv56	0.439	0.0003 ***	Bacteria	Actinobacteriota	Actinobacteria	Streptomycetales	Streptomycetaceae	Streptomyces	2179
inv = multipatt(pc1, P or nP, func = "r.g", control = how(nperm=9999))
Significance level (alpha): 0.05
Signif. codes: 0 ‘***’ 0.001 ‘**’ 0.01 ‘*’ 0.05 ‘.’ 0.1 ‘ ’ 1
Group nP #sps. 94
Group P #sps. 44

## Sheet: Fungi-Indicator-P-nP
Table S3B : Fungal indicator species (ASV) performing a multilevel pattern analysis considering the P versus nP sites as clustering groups
Group	ASV	Stat	P.value	Kingdom	Phylum	Class	Order	Family	Genus	Species	total read
nP	asv104	0.250	0.0043 **	k__Fungi	Ascomycota	Sordariomycetes	NA	NA	NA	NA	2921
nP	asv114	0.329	0.0066 **	k__Fungi	Ascomycota	Eurotiomycetes	Onygenales	NA	NA	NA	2589
nP	asv1155	0.348	0.0234 *	k__Fungi	Ascomycota	Leotiomycetes	Helotiales	Helotiaceae	Tetracladium	apiense	156
nP	asv120	0.287	0.0409 *	k__Fungi	Ascomycota	NA	NA	NA	NA	NA	2518
nP	asv1203	0.251	0.0472 *	k__Fungi	Basidiomycota	Agaricomycetes	Thelephorales	Thelephoraceae	Tomentella	NA	147
nP	asv1227	0.279	0.0451 *	k__Fungi	Basidiomycota	NA	NA	NA	NA	NA	142
nP	asv1293	0.296	0.0217 *	k__Fungi	Chytridiomycota	Rhizophydiomycetes	Rhizophydiales	NA	NA	NA	131
nP	asv1364	0.231	0.0485 *	k__Fungi	NA	NA	NA	NA	NA	NA	119
nP	asv139	0.216	0.0096 **	k__Fungi	Ascomycota	Pezizomycetes	Pezizales	Tuberaceae	Tuber	rufum	2174
nP	asv1405	0.303	0.0474 *	k__Fungi	Ascomycota	Sordariomycetes	Xylariales	Microdochiaceae	Microdochium	NA	113
nP	asv141	0.154	0.0256 *	k__Fungi	Rozellomycota	Rozellomycotina_cls_Incertae_sedis	GS11	NA	NA	NA	2112
nP	asv167	0.191	0.0306 *	k__Fungi	Ascomycota	Pezizomycetes	Pezizales	Ascobolaceae	Ascobolus	NA	1843
nP	asv1851	0.350	0.0223 *	k__Fungi	Ascomycota	Dothideomycetes	Pleosporales	Sporormiaceae	Preussia	tenerifae	69
nP	asv250	0.257	0.0165 *	k__Fungi	Ascomycota	Leotiomycetes	Helotiales	Myxotrichaceae	Oidiodendron	chlamydosporicum	1182
nP	asv251	0.270	0.0008 ***	k__Fungi	Ascomycota	Sordariomycetes	Xylariales	NA	NA	NA	1182
nP	asv272	0.224	0.0087 **	k__Fungi	Basidiomycota	Agaricomycetes	Thelephorales	Thelephoraceae	Tomentella	galzinii	1048
nP	asv287	0.329	0.0209 *	k__Fungi	NA	NA	NA	NA	NA	NA	998
nP	asv302	0.280	0.0420 *	k__Fungi	Ascomycota	Sordariomycetes	NA	NA	NA	NA	945
nP	asv31	0.239	0.0088 **	k__Fungi	Ascomycota	Eurotiomycetes	Eurotiales	Trichocomaceae	Sagenomella	humicola	7094
nP	asv319	0.216	0.0117 *	k__Fungi	Ascomycota	Sordariomycetes	NA	NA	NA	NA	893
nP	asv347	0.191	0.0205 *	k__Fungi	Ascomycota	Dothideomycetes	Mytilinidales	Gloniaceae	Cenococcum	geophilum	797
nP	asv458	0.225	0.0235 *	k__Fungi	Ascomycota	Sordariomycetes	Xylariales	NA	NA	NA	572
nP	asv481	0.340	0.0208 *	k__Fungi	Ascomycota	NA	NA	NA	NA	NA	538
nP	asv494	0.323	0.0106 *	k__Fungi	Ascomycota	Sordariomycetes	Hypocreales	Hypocreaceae	Trichoderma	albolutescens	515
nP	asv502	0.283	0.0483 *	k__Fungi	Ascomycota	Sordariomycetes	Hypocreales	Clavicipitaceae	Metacordyceps	chlamydosporia	505
nP	asv525	0.254	0.0220 *	k__Fungi	Basidiomycota	Agaricomycetes	Thelephorales	Thelephoraceae	Tomentella	NA	481
nP	asv528	0.317	0.0216 *	k__Fungi	Ascomycota	NA	NA	NA	NA	NA	480
nP	asv554	0.262	0.0214 *	k__Fungi	Ascomycota	Sordariomycetes	Hypocreales	Bionectriaceae	NA	NA	461
nP	asv571	0.282	0.0405 *	k__Fungi	Ascomycota	Leotiomycetes	Phacidiales	Phacidiaceae	Gremmenia	infestans	444
nP	asv60	0.264	0.0120 *	k__Fungi	Ascomycota	GS35	NA	NA	NA	NA	4549
nP	asv842	0.236	0.0478 *	k__Fungi	Ascomycota	Eurotiomycetes	Chaetothyriales	Herpotrichiellaceae	Cladophialophora	chaetospira	255
P	asv1	0.185	0.0177 *	k__Fungi	Basidiomycota	Agaricomycetes	Sebacinales	Sebacinaceae	Sebacina	NA	79725
P	asv103	0.323	0.0174 *	k__Fungi	Ascomycota	Leotiomycetes	Helotiales	Dermateaceae	NA	NA	2931
P	asv154	0.166	0.0417 *	k__Fungi	Ascomycota	Leotiomycetes	Helotiales	Hyaloscyphaceae	Cistella	NA	1925
P	asv1556	0.245	0.0457 *	k__Fungi	Ascomycota	Saccharomycetes	Saccharomycetales	Lipomycetaceae	Lipomyces	tetrasporus	93
P	asv1613	0.288	0.0489 *	k__Fungi	Ascomycota	Pezizomycetes	Pezizales	Pyronemataceae	Scutellinia	heterosculpturata	87
P	asv162	0.311	0.0243 *	k__Fungi	Ascomycota	Sordariomycetes	Hypocreales	Hypocreaceae	Trichoderma	NA	1883
P	asv17	0.323	0.0240 *	k__Fungi	Ascomycota	Dothideomycetes	Pleosporales	Lentitheciaceae	Darksidea	epsilon	11284
P	asv176	0.297	0.0038 **	k__Fungi	Ascomycota	Sordariomycetes	Diaporthales	Diaporthaceae	Diaporthe	columnaris	1748
P	asv1998	0.315	0.0238 *	k__Fungi	NA	NA	NA	NA	NA	NA	61
P	asv219	0.275	0.0500 *	k__Fungi	Ascomycota	Leotiomycetes	Helotiales	Helotiales_fam_Incertae_sedis	Cadophora	NA	1367
P	asv237	0.314	0.0275 *	k__Fungi	Ascomycota	Leotiomycetes	Helotiales	NA	NA	NA	1254
P	asv238	0.215	0.0091 **	k__Fungi	Ascomycota	Leotiomycetes	Helotiales	NA	NA	NA	1252
P	asv26	0.254	0.0034 **	k__Fungi	Ascomycota	NA	NA	NA	NA	NA	8090
P	asv357	0.344	0.0017 **	k__Fungi	Ascomycota	NA	NA	NA	NA	NA	775
P	asv439	0.265	0.0485 *	k__Fungi	Ascomycota	Sordariomycetes	Sordariales	Lasiosphaeriaceae	Schizothecium	glutinans	595
P	asv440	0.322	0.0164 *	k__Fungi	Ascomycota	Dothideomycetes	Pleosporales	Phaeosphaeriaceae	Paraphoma	NA	595
P	asv473	0.225	0.0218 *	k__Fungi	Basidiomycota	Agaricomycetes	Thelephorales	Thelephoraceae	Tomentella	NA	551
P	asv556	0.240	0.0219 *	k__Fungi	Ascomycota	Pezizomycotina_cls_Incertae_sedis	Pezizomycotina_ord_Incertae_sedis	Pezizomycotina_fam_Incertae_sedis	Ciliophora	NA	459
P	asv565	0.310	0.0476 *	k__Fungi	Ascomycota	Sordariomycetes	Hypocreales	Ophiocordycipitaceae	Purpureocillium	lilacinum	449
P	asv609	0.161	0.0223 *	k__Fungi	Ascomycota	Sordariomycetes	NA	NA	NA	NA	403
P	asv640	0.278	0.0107 *	k__Fungi	Ascomycota	Sordariomycetes	Hypocreales	Nectriaceae	Mariannaea	fusiformis	379
P	asv726	0.288	0.0328 *	k__Fungi	Ascomycota	Pezizomycetes	Pezizales	Pyronemataceae	Hydnocystis	NA	319
P	asv776	0.278	0.0084 **	k__Fungi	Ascomycota	Leotiomycetes	Helotiales	Helotiales_fam_Incertae_sedis	Leohumicola	NA	291
P	asv809	0.259	0.0096 **	k__Fungi	Ascomycota	NA	NA	NA	NA	NA	272
P	asv871	0.193	0.0212 *	k__Fungi	Ascomycota	Dothideomycetes	Pleosporales	NA	NA	NA	246
P	asv934	0.275	0.0500 *	k__Fungi	NA	NA	NA	NA	NA	NA	221
P	asv96	0.245	0.0286 *	k__Fungi	Ascomycota	Leotiomycetes	Helotiales	Helotiales_fam_Incertae_sedis	NA	NA	3046
P	asv97	0.392	0.0037 **	k__Fungi	Ascomycota	Leotiomycetes	Helotiales	NA	NA	NA	3046
inv = multipatt(pc1, P or nP, func = "r.g", control = how(nperm=9999))
Significance level (alpha): 0.05
Signif. codes: 0 ‘***’ 0.001 ‘**’ 0.01 ‘*’ 0.05 ‘.’ 0.1 ‘ ’ 1
Group nP #sps. 31
Group P #sps. 28

## Sheet: Bacteria-Indicator-Soil-Root
Table S3C : Bacterial indicator species (ASV) performing a multilevel pattern analysis considering P versus nP sites, and root versus soil habitats as clustering groups and considering all possible combinations of the sites/habitats
Group	ASV	Stat	P.value	Kingdom	Phylum	Class	Order	Family	Genus	total read
RNP+RP	asv1234	0.505	0.0023 **	Bacteria	Proteobacteria	Gammaproteobacteria	Burkholderiales	Oxalobacteraceae	Duganella	113
RNP+RP	asv1626	0.401	0.0295 *	Bacteria	Proteobacteria	Gammaproteobacteria	Burkholderiales	Nitrosomonadaceae	Ellin6067	77
RNP+RP	asv128	0.705	0.0001 ***	Bacteria	Proteobacteria	Gammaproteobacteria	Burkholderiales	Oxalobacteraceae	Massilia	1174
RNP+RP	asv769	0.427	0.0200 *	Bacteria	Proteobacteria	Gammaproteobacteria	Burkholderiales	Oxalobacteraceae	Massilia	196
RNP+RP	asv1615	0.384	0.0386 *	Bacteria	Proteobacteria	Gammaproteobacteria	Burkholderiales	Comamonadaceae	Pelomonas	78
RNP+RP	asv760	0.462	0.0085 **	Bacteria	Proteobacteria	Gammaproteobacteria	Burkholderiales	Comamonadaceae	Polaromonas	199
RNP+RP	asv500	0.402	0.0250 *	Bacteria	Proteobacteria	Gammaproteobacteria	Burkholderiales	Comamonadaceae	Rhizobacter	324
RNP+RP	asv543	0.405	0.0270 *	Bacteria	Proteobacteria	Gammaproteobacteria	Burkholderiales	Comamonadaceae	Rhizobacter	294
RNP+RP	asv745	0.377	0.0442 *	Bacteria	Proteobacteria	Gammaproteobacteria	Burkholderiales	Comamonadaceae	Roseateles	203
RNP+RP	asv902	0.496	0.0029 **	Bacteria	Proteobacteria	Alphaproteobacteria	Caulobacterales	Caulobacteraceae	Asticcacaulis	162
RNP+RP	asv312	0.364	0.0427 *	Bacteria	Proteobacteria	Alphaproteobacteria	Caulobacterales	Caulobacteraceae	Caulobacter	532
RNP+RP	asv68	0.646	0.0002 ***	Bacteria	Proteobacteria	Alphaproteobacteria	Caulobacterales	Caulobacteraceae	Caulobacter	1941
RNP+RP	asv513	0.608	0.0002 ***	Bacteria	Proteobacteria	Alphaproteobacteria	Caulobacterales	Caulobacteraceae	Phenylobacterium	315
RNP+RP	asv665	0.378	0.0451 *	Bacteria	Bacteroidota	Bacteroidia	Cytophagales	Microscillaceae	Chryseolinea	229
RNP+RP	asv126	0.361	0.0477 *	Bacteria	Bacteroidota	Bacteroidia	Cytophagales	Microscillaceae	Ohtaekwangia	1193
RNP+RP	asv237	0.377	0.0355 *	Bacteria	Bacteroidota	Bacteroidia	Flavobacteriales	Flavobacteriaceae	Flavobacterium	683
RNP+RP	asv244	0.492	0.0030 **	Bacteria	Bacteroidota	Bacteroidia	Flavobacteriales	Flavobacteriaceae	Flavobacterium	667
RNP+RP	asv346	0.525	0.0015 **	Bacteria	Bacteroidota	Bacteroidia	Flavobacteriales	Flavobacteriaceae	Flavobacterium	487
RNP+RP	asv407	0.561	0.0002 ***	Bacteria	Bacteroidota	Bacteroidia	Flavobacteriales	Flavobacteriaceae	Flavobacterium	418
RNP+RP	asv798	0.515	0.0020 **	Bacteria	Proteobacteria	Gammaproteobacteria	Gammaproteobacteria Incertae Sedis	Unknown Family	Acidibacter	186
RNP+RP	asv457	0.376	0.0413 *	Bacteria	Actinobacteriota	Actinobacteria	Kineosporiales	Kineosporiaceae	Kineosporia	363
RNP+RP	asv9	0.636	0.0001 ***	Bacteria	Actinobacteriota	Actinobacteria	Kineosporiales	Kineosporiaceae	Kineosporia	7167
RNP+RP	asv111	0.658	0.0001 ***	Bacteria	Actinobacteriota	Actinobacteria	Kineosporiales	Kineosporiaceae	NA	1357
RNP+RP	asv183	0.573	0.0006 ***	Bacteria	Actinobacteriota	Actinobacteria	Micrococcales	Microbacteriaceae	Galbitalea	875
RNP+RP	asv332	0.594	0.0001 ***	Bacteria	Actinobacteriota	Actinobacteria	Micrococcales	Microbacteriaceae	Lysinimonas	503
RNP+RP	asv297	0.486	0.0040 **	Bacteria	Actinobacteriota	Actinobacteria	Micrococcales	Microbacteriaceae	NA	568
RNP+RP	asv36	0.641	0.0001 ***	Bacteria	Actinobacteriota	Actinobacteria	Micromonosporales	Micromonosporaceae	Actinoplanes	2723
RNP+RP	asv40	0.454	0.0079 **	Bacteria	Actinobacteriota	Actinobacteria	Micromonosporales	Micromonosporaceae	Actinoplanes	2483
RNP+RP	asv360	0.469	0.0064 **	Bacteria	Actinobacteriota	Actinobacteria	Micromonosporales	Micromonosporaceae	NA	472
RNP+RP	asv61	0.487	0.0035 **	Bacteria	Actinobacteriota	Actinobacteria	Micromonosporales	Micromonosporaceae	Phytohabitans	2137
RNP+RP	asv96	0.626	0.0003 ***	Bacteria	Actinobacteriota	Actinobacteria	Micromonosporales	Micromonosporaceae	Phytohabitans	1529
RNP+RP	asv11	0.422	0.0128 *	Bacteria	Actinobacteriota	Actinobacteria	Micromonosporales	Micromonosporaceae	Verrucosispora	6382
RNP+RP	asv153	0.535	0.0010 ***	Bacteria	Myxococcota	Polyangia	Polyangiales	BIrii41	NA	1006
RNP+RP	asv108	0.585	0.0004 ***	Bacteria	Actinobacteriota	Actinobacteria	Propionibacteriales	Nocardioidaceae	Aeromicrobium	1379
RNP+RP	asv85	0.734	0.0001 ***	Bacteria	Actinobacteriota	Actinobacteria	Propionibacteriales	Nocardioidaceae	Aeromicrobium	1619
RNP+RP	asv309	0.403	0.0270 *	Bacteria	Actinobacteriota	Actinobacteria	Propionibacteriales	Nocardioidaceae	Kribbella	539
RNP+RP	asv468	0.549	0.0007 ***	Bacteria	Actinobacteriota	Actinobacteria	Propionibacteriales	Nocardioidaceae	Nocardioides	354
RNP+RP	asv271	0.428	0.0149 *	Bacteria	Proteobacteria	Gammaproteobacteria	Pseudomonadales	Pseudomonadaceae	Pseudomonas	607
RNP+RP	asv75	0.439	0.0090 **	Bacteria	Actinobacteriota	Actinobacteria	Pseudonocardiales	Pseudonocardiaceae	Lechevalieria	1828
RNP+RP	asv341	0.486	0.0023 **	Bacteria	Actinobacteriota	Actinobacteria	Pseudonocardiales	Pseudonocardiaceae	Pseudonocardia	492
RNP+RP	asv527	0.410	0.0270 *	Bacteria	Actinobacteriota	Actinobacteria	Pseudonocardiales	Pseudonocardiaceae	Pseudonocardia	303
RNP+RP	asv222	0.371	0.0415 *	Bacteria	Proteobacteria	Alphaproteobacteria	Rhizobiales	Rhizobiaceae	Allorhizobium-Neorhizobium-Pararhizobium-Rhizobium	730
RNP+RP	asv35	0.569	0.0001 ***	Bacteria	Proteobacteria	Alphaproteobacteria	Rhizobiales	Rhizobiaceae	Allorhizobium-Neorhizobium-Pararhizobium-Rhizobium	2845
RNP+RP	asv975	0.400	0.0440 *	Bacteria	Proteobacteria	Alphaproteobacteria	Rhizobiales	Rhizobiaceae	Allorhizobium-Neorhizobium-Pararhizobium-Rhizobium	149
RNP+RP	asv693	0.411	0.0245 *	Bacteria	Proteobacteria	Alphaproteobacteria	Rhizobiales	Beijerinckiaceae	Bosea	220
RNP+RP	asv650	0.397	0.0346 *	Bacteria	Proteobacteria	Alphaproteobacteria	Rhizobiales	Devosiaceae	Devosia	235
RNP+RP	asv185	0.468	0.0053 **	Bacteria	Proteobacteria	Alphaproteobacteria	Rhizobiales	Rhizobiaceae	Mesorhizobium	872
RNP+RP	asv200	0.696	0.0001 ***	Bacteria	Proteobacteria	Alphaproteobacteria	Rhizobiales	Rhizobiaceae	Shinella	822
RNP+RP	asv300	0.441	0.0132 *	Bacteria	Proteobacteria	Alphaproteobacteria	Sphingomonadales	Sphingomonadaceae	Sphingomonas	557
RNP+RP	asv16	0.482	0.0022 **	Bacteria	Actinobacteriota	Actinobacteria	Streptomycetales	Streptomycetaceae	Streptomyces	5659
RNP+RP	asv33	0.478	0.0023 **	Bacteria	Actinobacteriota	Actinobacteria	Streptomycetales	Streptomycetaceae	Streptomyces	2849
RNP+RP	asv8	0.424	0.0182 *	Bacteria	Actinobacteriota	Actinobacteria	Streptomycetales	Streptomycetaceae	Streptomyces	7766
RNP+RP	asv1210	0.377	0.0481 *	Bacteria	Proteobacteria	Gammaproteobacteria	Xanthomonadales	Rhodanobacteraceae	Luteibacter	115
RNP+RP+SP	asv236	0.413	0.02 *	Bacteria	Proteobacteria	Alphaproteobacteria	Rhizobiales	Rhizobiaceae	Phyllobacterium	695
RNP+SNP	asv190	0.425	0.0186 *	Bacteria	Actinobacteriota	Actinobacteria	Propionibacteriales	Nocardioidaceae	Nocardioides	850
RNP+SNP	asv261	0.369	0.0491 *	Bacteria	Actinobacteriota	Actinobacteria	Propionibacteriales	Nocardioidaceae	Nocardioides	632
RNP+SNP	asv1162	0.379	0.0415 *	Bacteria	Actinobacteriota	Thermoleophilia	Solirubrobacterales	67-14	NA	121
RNP+SNP	asv20	0.525	0.0012 **	Bacteria	Actinobacteriota	Thermoleophilia	Solirubrobacterales	67-14	NA	4771
RNP+SNP	asv578	0.398	0.0330 *	Bacteria	Actinobacteriota	Thermoleophilia	Solirubrobacterales	67-14	NA	273
RNP+SNP	asv67	0.447	0.0108 *	Bacteria	Actinobacteriota	Thermoleophilia	Solirubrobacterales	67-14	NA	1951
RNP+SNP	asv943	0.383	0.0410 *	Bacteria	Actinobacteriota	Thermoleophilia	Solirubrobacterales	67-14	NA	154
RNP+SNP+SP	asv127	0.467	0.0052 **	Bacteria	Proteobacteria	Alphaproteobacteria	Rhizobiales	Xanthobacteraceae	Pseudorhodoplanes	1181
Root nP	asv1348	0.494	0.0075 **	Bacteria	Proteobacteria	Gammaproteobacteria	Burkholderiales	Oxalobacteraceae	Duganella	101
Root nP	asv3683	0.432	0.0497 *	Bacteria	Proteobacteria	Gammaproteobacteria	Burkholderiales	Comamonadaceae	NA	20
Root nP	asv936	0.515	0.0015 **	Bacteria	Proteobacteria	Gammaproteobacteria	Burkholderiales	NA	NA	155
Root nP	asv2732	0.373	0.0497 *	Bacteria	Proteobacteria	Gammaproteobacteria	Burkholderiales	Comamonadaceae	Roseateles	34
Root nP	asv1523	0.432	0.0227 *	Bacteria	Bacteroidota	Bacteroidia	Chitinophagales	Chitinophagaceae	Niastella	85
Root nP	asv3082	0.514	0.0108 *	Bacteria	Fibrobacterota	Fibrobacteria	Fibrobacterales	Fibrobacteraceae	possible genus 04	28
Root nP	asv293	0.381	0.0414 *	Bacteria	Actinobacteriota	Actinobacteria	Frankiales	Cryptosporangiaceae	Cryptosporangium	579
Root nP	asv2408	0.428	0.0485 *	Bacteria	Actinobacteriota	Actinobacteria	Frankiales	Nakamurellaceae	Nakamurella	43
Root nP	asv1187	0.447	0.0498 *	Bacteria	Actinobacteriota	Thermoleophilia	Gaiellales	NA	NA	1268
Root nP	asv916	0.379	0.0166 *	Bacteria	Proteobacteria	Gammaproteobacteria	Gammaproteobacteria Incertae Sedis	Unknown Family	Acidibacter	159
Root nP	asv1371	0.510	0.0103 *	Bacteria	Myxococcota	Polyangia	Haliangiales	Haliangiaceae	Haliangium	99
Root nP	asv1493	0.419	0.0488 *	Bacteria	Actinobacteriota	Actinobacteria	Kineosporiales	Kineosporiaceae	Kineosporia	88
Root nP	asv2079	0.418	0.0488 *	Bacteria	Actinobacteriota	Actinobacteria	Kineosporiales	Kineosporiaceae	NA	53
Root nP	asv1446	0.413	0.0498 *	Bacteria	Actinobacteriota	Actinobacteria	Micromonosporales	Micromonosporaceae	Actinoplanes	92
Root nP	asv169	0.432	0.0100 **	Bacteria	Actinobacteriota	Actinobacteria	Micromonosporales	Micromonosporaceae	Actinoplanes	923
Root nP	asv993	0.415	0.0100 **	Bacteria	Actinobacteriota	Actinobacteria	Micromonosporales	Micromonosporaceae	Actinoplanes	146
Root nP	asv1064	0.405	0.0140 *	Bacteria	Myxococcota	Polyangia	Polyangiales	BIrii41	NA	135
Root nP	asv1381	0.453	0.0118 *	Bacteria	Actinobacteriota	Actinobacteria	Propionibacteriales	Nocardioidaceae	Nocardioides	97
Root nP	asv182	0.406	0.0239 *	Bacteria	Actinobacteriota	Actinobacteria	Propionibacteriales	Nocardioidaceae	Nocardioides	877
Root nP	asv490	0.443	0.0105 *	Bacteria	Actinobacteriota	Actinobacteria	Propionibacteriales	Nocardioidaceae	Nocardioides	332
Root nP	asv444	0.419	0.0124 *	Bacteria	Actinobacteriota	Actinobacteria	Pseudonocardiales	Pseudonocardiaceae	Amycolatopsis	376
Root nP	asv77	0.460	0.0053 **	Bacteria	Actinobacteriota	Actinobacteria	Pseudonocardiales	Pseudonocardiaceae	Amycolatopsis	1793
Root nP	asv93	0.353	0.0221 *	Bacteria	Actinobacteriota	Actinobacteria	Pseudonocardiales	Pseudonocardiaceae	Amycolatopsis	1546
Root nP	asv62	0.604	0.0005 ***	Bacteria	Actinobacteriota	Actinobacteria	Pseudonocardiales	Pseudonocardiaceae	Lechevalieria	2122
Root nP	asv1012	0.378	0.0414 *	Bacteria	Actinobacteriota	Actinobacteria	Pseudonocardiales	Pseudonocardiaceae	Pseudonocardia	142
Root nP	asv105	0.360	0.0482 *	Bacteria	Actinobacteriota	Actinobacteria	Pseudonocardiales	Pseudonocardiaceae	Umezawaea	1408
Root nP	asv670	0.611	0.0003 ***	Bacteria	Proteobacteria	Alphaproteobacteria	Rhizobiales	Labraceae	Labrys	227
Root nP	asv726	0.422	0.0201 *	Bacteria	Actinobacteriota	Thermoleophilia	Solirubrobacterales	67-14	NA	210
Root nP	asv380	0.363	0.0183 *	Bacteria	Proteobacteria	Alphaproteobacteria	Sphingomonadales	Sphingomonadaceae	Sphingomonas	447
Root nP	asv25	0.477	0.0043 **	Bacteria	Actinobacteriota	Actinobacteria	Streptomycetales	Streptomycetaceae	Streptomyces	3297
Root nP	asv4	0.306	0.0285 *	Bacteria	Actinobacteriota	Actinobacteria	Streptomycetales	Streptomycetaceae	Streptomyces	10357
Root P	asv414	0.339	0.0412 *	Bacteria	Firmicutes	Bacilli	Bacillales	Bacillaceae	Bacillus	409
Root P	asv2045	0.401	0.0495 *	Bacteria	Proteobacteria	Gammaproteobacteria	Burkholderiales	Comamonadaceae	Acidovorax	55
Root P	asv1133	0.445	0.0102 *	Bacteria	Proteobacteria	Gammaproteobacteria	Burkholderiales	Oxalobacteraceae	Duganella	125
Root P	asv1389	0.523	0.0028 **	Bacteria	Proteobacteria	Gammaproteobacteria	Burkholderiales	Oxalobacteraceae	Duganella	96
Root P	asv2459	0.503	0.0093 **	Bacteria	Proteobacteria	Gammaproteobacteria	Burkholderiales	Oxalobacteraceae	Duganella	41
Root P	asv265	0.374	0.0114 *	Bacteria	Proteobacteria	Gammaproteobacteria	Burkholderiales	Oxalobacteraceae	Duganella	623
Root P	asv3705	0.379	0.0484 *	Bacteria	Proteobacteria	Gammaproteobacteria	Burkholderiales	Oxalobacteraceae	Duganella	20
Root P	asv1233	0.594	0.0004 ***	Bacteria	Proteobacteria	Gammaproteobacteria	Burkholderiales	Oxalobacteraceae	Janthinobacterium	113
Root P	asv1721	0.481	0.0099 **	Bacteria	Proteobacteria	Gammaproteobacteria	Burkholderiales	Oxalobacteraceae	Massilia	71
Root P	asv1735	0.368	0.0479 *	Bacteria	Proteobacteria	Gammaproteobacteria	Burkholderiales	Oxalobacteraceae	Massilia	70
Root P	asv2041	0.405	0.0484 *	Bacteria	Proteobacteria	Gammaproteobacteria	Burkholderiales	Oxalobacteraceae	Massilia	55
Root P	asv2919	0.408	0.0484 *	Bacteria	Proteobacteria	Gammaproteobacteria	Burkholderiales	Oxalobacteraceae	Massilia	31
Root P	asv482	0.580	0.0002 ***	Bacteria	Proteobacteria	Gammaproteobacteria	Burkholderiales	Oxalobacteraceae	Massilia	339
Root P	asv1355	0.400	0.0341 *	Bacteria	Proteobacteria	Gammaproteobacteria	Burkholderiales	Methylophilaceae	NA	100
Root P	asv1304	0.375	0.0098 **	Bacteria	Proteobacteria	Gammaproteobacteria	Burkholderiales	Comamonadaceae	Rhizobacter	106
Root P	asv831	0.434	0.0190 *	Bacteria	Bacteroidota	Bacteroidia	Cytophagales	Spirosomaceae	Dyadobacter	176
Root P	asv1473	0.462	0.0073 **	Bacteria	Bacteroidota	Bacteroidia	Cytophagales	NA	NA	89
Root P	asv1019	0.383	0.0498 *	Bacteria	Bacteroidota	Bacteroidia	Flavobacteriales	Flavobacteriaceae	Flavobacterium	141
Root P	asv1524	0.483	0.0020 **	Bacteria	Bacteroidota	Bacteroidia	Flavobacteriales	Flavobacteriaceae	Flavobacterium	85
Root P	asv198	0.496	0.0010 ***	Bacteria	Bacteroidota	Bacteroidia	Flavobacteriales	Flavobacteriaceae	Flavobacterium	823
Root P	asv355	0.383	0.0205 *	Bacteria	Bacteroidota	Bacteroidia	Flavobacteriales	Flavobacteriaceae	Flavobacterium	476
Root P	asv592	0.386	0.0354 *	Bacteria	Bacteroidota	Bacteroidia	Flavobacteriales	Flavobacteriaceae	Flavobacterium	268
Root P	asv684	0.434	0.0108 *	Bacteria	Bacteroidota	Bacteroidia	Flavobacteriales	Flavobacteriaceae	Flavobacterium	223
Root P	asv51	0.437	0.0122 *	Bacteria	Actinobacteriota	Actinobacteria	Kineosporiales	Kineosporiaceae	Kineosporia	2311
Root P	asv224	0.390	0.0348 *	Bacteria	Actinobacteriota	Actinobacteria	Micrococcales	Microbacteriaceae	Galbitalea	728
Root P	asv249	0.488	0.0032 **	Bacteria	Actinobacteriota	Actinobacteria	Micrococcales	Microbacteriaceae	Lysinimonas	660
Root P	asv899	0.441	0.0208 *	Bacteria	Actinobacteriota	Actinobacteria	Micrococcales	Microbacteriaceae	NA	163
Root P	asv442	0.359	0.0457 *	Bacteria	Actinobacteriota	Actinobacteria	Micromonosporales	Micromonosporaceae	Actinoplanes	379
Root P	asv14	0.514	0.0018 **	Bacteria	Actinobacteriota	Actinobacteria	Micromonosporales	Micromonosporaceae	NA	5726
Root P	asv525	0.400	0.0411 *	Bacteria	Actinobacteriota	Actinobacteria	Micromonosporales	Micromonosporaceae	NA	306
Root P	asv813	0.432	0.0261 *	Bacteria	Actinobacteriota	Actinobacteria	Micromonosporales	Micromonosporaceae	NA	181
Root P	asv991	0.468	0.0091 **	Bacteria	Actinobacteriota	Actinobacteria	Propionibacteriales	Nocardioidaceae	Nocardioides	146
Root P	asv1231	0.351	0.0495 *	Bacteria	Proteobacteria	Gammaproteobacteria	Pseudomonadales	Pseudomonadaceae	Pseudomonas	114
Root P	asv206	0.442	0.0006 ***	Bacteria	Proteobacteria	Gammaproteobacteria	Pseudomonadales	Pseudomonadaceae	Pseudomonas	800
Root P	asv292	0.289	0.0040 **	Bacteria	Proteobacteria	Gammaproteobacteria	Pseudomonadales	Pseudomonadaceae	Pseudomonas	579
Root P	asv315	0.507	0.0003 ***	Bacteria	Proteobacteria	Gammaproteobacteria	Pseudomonadales	Pseudomonadaceae	Pseudomonas	529
Root P	asv327	0.395	0.0151 *	Bacteria	Proteobacteria	Gammaproteobacteria	Pseudomonadales	Pseudomonadaceae	Pseudomonas	507
Root P	asv549	0.377	0.0429 *	Bacteria	Proteobacteria	Gammaproteobacteria	Pseudomonadales	Pseudomonadaceae	Pseudomonas	290
Root P	asv566	0.343	0.0495 *	Bacteria	Proteobacteria	Gammaproteobacteria	Pseudomonadales	Pseudomonadaceae	Pseudomonas	282
Root P	asv746	0.450	0.0114 *	Bacteria	Proteobacteria	Gammaproteobacteria	Pseudomonadales	Pseudomonadaceae	Pseudomonas	202
Root P	asv912	0.371	0.0182 *	Bacteria	Proteobacteria	Gammaproteobacteria	Pseudomonadales	Pseudomonadaceae	Pseudomonas	159
Root P	asv285	0.397	0.0055 **	Bacteria	Actinobacteriota	Actinobacteria	Pseudonocardiales	Pseudonocardiaceae	Actinophytocola	585
Root P	asv1035	0.467	0.0073 **	Bacteria	Proteobacteria	Alphaproteobacteria	Rhizobiales	Rhizobiaceae	Allorhizobium-Neorhizobium-Pararhizobium-Rhizobium	139
Root P	asv359	0.381	0.0331 *	Bacteria	Proteobacteria	Alphaproteobacteria	Rhizobiales	Rhizobiaceae	Allorhizobium-Neorhizobium-Pararhizobium-Rhizobium	473
Root P	asv733	0.375	0.0419 *	Bacteria	Proteobacteria	Alphaproteobacteria	Rhizobiales	Rhizobiaceae	Allorhizobium-Neorhizobium-Pararhizobium-Rhizobium	206
Root P	asv1543	0.432	0.0175 *	Bacteria	Proteobacteria	Alphaproteobacteria	Rhizobiales	Beijerinckiaceae	Methylobacterium-Methylorubrum	83
Root P	asv1566	0.409	0.0484 *	Bacteria	Bacteroidota	Bacteroidia	Sphingobacteriales	Sphingobacteriaceae	Pedobacter	82
Root P	asv1114	0.451	0.0104 *	Bacteria	Proteobacteria	Alphaproteobacteria	Sphingomonadales	Sphingomonadaceae	Sphingomonas	128
Root P	asv577	0.410	0.0339 *	Bacteria	Proteobacteria	Alphaproteobacteria	Sphingomonadales	Sphingomonadaceae	Sphingomonas	274
Root P	asv125	0.443	0.0018 **	Bacteria	Actinobacteriota	Actinobacteria	Streptomycetales	Streptomycetaceae	Streptomyces	1199
Root P	asv56	0.450	0.0072 **	Bacteria	Actinobacteriota	Actinobacteria	Streptomycetales	Streptomycetaceae	Streptomyces	2179
Root P	asv10	0.395	0.0002 ***	Bacteria	Actinobacteriota	Actinobacteria	Streptosporangiales	Thermomonosporaceae	Actinocorallia	6501
Root P	asv30	0.388	0.0274 *	Bacteria	Actinobacteriota	Actinobacteria	Streptosporangiales	Thermomonosporaceae	Actinocorallia	2958
Root P + Soil P	asv766	0.389	0.0424 *	Bacteria	Actinobacteriota	Actinobacteria	Pseudonocardiales	Pseudonocardiaceae	Pseudonocardia	197
Root P + Soil P	asv458	0.409	0.0282 *	Bacteria	Actinobacteriota	Thermoleophilia	Solirubrobacterales	67-14	NA	363
Soil nP	asv2243	0.520	0.0036 **	Bacteria	Proteobacteria	Alphaproteobacteria	Acetobacterales	Acetobacteraceae	Craurococcus-Caldovatus	47
Soil nP	asv810	0.418	0.0269 *	Bacteria	Proteobacteria	Alphaproteobacteria	Acetobacterales	Acetobacteraceae	NA	182
Soil nP	asv1207	0.503	0.0109 *	Bacteria	Proteobacteria	Alphaproteobacteria	Azospirillales	Azospirillaceae	Skermanella	116
Soil nP	asv621	0.404	0.0192 *	Bacteria	Proteobacteria	Alphaproteobacteria	Azospirillales	Azospirillaceae	Skermanella	249
Soil nP	asv201	0.417	0.0185 *	Bacteria	Firmicutes	Bacilli	Bacillales	Bacillaceae	Bacillus	821
Soil nP	asv2893	0.484	0.0115 *	Bacteria	Firmicutes	Bacilli	Bacillales	Bacillaceae	Bacillus	31
Soil nP	asv1259	0.401	0.0187 *	Bacteria	Firmicutes	Bacilli	Bacillales	Bacillaceae	NA	110
Soil nP	asv2741	0.393	0.0494 *	Bacteria	Firmicutes	Bacilli	Bacillales	Bacillaceae	NA	34
Soil nP	asv1238	0.389	0.0234 *	Bacteria	Bdellovibrionota	Bdellovibrionia	Bdellovibrionales	Bdellovibrionaceae	OM27 clade	113
Soil nP	asv1282	0.458	0.0119 *	Bacteria	Bdellovibrionota	Bdellovibrionia	Bdellovibrionales	Bdellovibrionaceae	OM27 clade	107
Soil nP	asv573	0.465	0.0063 **	Bacteria	Acidobacteriota	Acidobacteriae	Bryobacterales	Bryobacteraceae	Bryobacter	277
Soil nP	asv1718	0.418	0.0277 *	Bacteria	Proteobacteria	Gammaproteobacteria	Burkholderiales	Nitrosomonadaceae	Ellin6067	71
Soil nP	asv2701	0.456	0.0194 *	Bacteria	Proteobacteria	Gammaproteobacteria	Burkholderiales	Nitrosomonadaceae	Ellin6067	35
Soil nP	asv3019	0.432	0.0484 *	Bacteria	Proteobacteria	Gammaproteobacteria	Burkholderiales	Nitrosomonadaceae	Ellin6067	29
Soil nP	asv3906	0.480	0.0102 *	Bacteria	Proteobacteria	Gammaproteobacteria	Burkholderiales	Nitrosomonadaceae	Ellin6067	18
Soil nP	asv1148	0.471	0.0102 *	Bacteria	Proteobacteria	Gammaproteobacteria	Burkholderiales	Nitrosomonadaceae	MND1	123
Soil nP	asv1068	0.389	0.0363 *	Bacteria	Proteobacteria	Gammaproteobacteria	Burkholderiales	Comamonadaceae	NA	134
Soil nP	asv1562	0.544	0.0004 ***	Bacteria	Proteobacteria	Gammaproteobacteria	Burkholderiales	SC-I-84	NA	82
Soil nP	asv2667	0.517	0.0102 *	Bacteria	Proteobacteria	Gammaproteobacteria	Burkholderiales	SC-I-84	NA	36
Soil nP	asv649	0.423	0.0170 *	Bacteria	Proteobacteria	Gammaproteobacteria	Burkholderiales	Comamonadaceae	NA	235
Soil nP	asv1627	0.457	0.0200 *	Bacteria	Proteobacteria	Gammaproteobacteria	Burkholderiales	Comamonadaceae	Xylophilus	77
Soil nP	asv103	0.423	0.0158 *	Bacteria	Actinobacteriota	Actinobacteria	Corynebacteriales	Mycobacteriaceae	Mycobacterium	1446
Soil nP	asv1851	0.443	0.0498 *	Bacteria	Actinobacteriota	Actinobacteria	Corynebacteriales	Mycobacteriaceae	Mycobacterium	64
Soil nP	asv298	0.494	0.0033 **	Bacteria	Actinobacteriota	Actinobacteria	Corynebacteriales	Mycobacteriaceae	Mycobacterium	560
Soil nP	asv325	0.612	0.0001 ***	Bacteria	Actinobacteriota	Actinobacteria	Corynebacteriales	Mycobacteriaceae	Mycobacterium	513
Soil nP	asv87	0.658	0.0002 ***	Bacteria	Actinobacteriota	Actinobacteria	Corynebacteriales	Mycobacteriaceae	Mycobacterium	1599
Soil nP	asv1150	0.491	0.0102 *	Bacteria	Proteobacteria	Alphaproteobacteria	Defluviicoccales	Defluviicoccaceae	Defluviicoccus	123
Soil nP	asv809	0.465	0.0102 *	Bacteria	Proteobacteria	Alphaproteobacteria	Defluviicoccales	Defluviicoccaceae	Defluviicoccus	183
Soil nP	asv1177	0.486	0.0033 **	Bacteria	Proteobacteria	Alphaproteobacteria	Dongiales	Dongiaceae	Dongia	119
Soil nP	asv1073	0.453	0.0155 *	Bacteria	Proteobacteria	Alphaproteobacteria	Elsterales	NA	NA	133
Soil nP	asv869	0.451	0.0182 *	Bacteria	Entotheonellaeota	Entotheonellia	Entotheonellales	Entotheonellaceae	NA	168
Soil nP	asv158	0.509	0.0008 ***	Bacteria	Actinobacteriota	Actinobacteria	FFCH16263	NA	NA	985
Soil nP	asv449	0.457	0.0051 **	Bacteria	Actinobacteriota	Actinobacteria	Frankiales	Acidothermaceae	Acidothermus	373
Soil nP	asv308	0.532	0.0017 **	Bacteria	Actinobacteriota	Actinobacteria	Frankiales	Geodermatophilaceae	Blastococcus	542
Soil nP	asv582	0.457	0.0094 **	Bacteria	Actinobacteriota	Actinobacteria	Frankiales	Geodermatophilaceae	Blastococcus	272
Soil nP	asv326	0.470	0.0061 **	Bacteria	Actinobacteriota	Actinobacteria	Frankiales	Frankiaceae	Jatrophihabitans	508
Soil nP	asv1237	0.435	0.0481 *	Bacteria	Actinobacteriota	Actinobacteria	Frankiales	NA	NA	113
Soil nP	asv192	0.525	0.0017 **	Bacteria	Actinobacteriota	Actinobacteria	Frankiales	NA	NA	837
Soil nP	asv1528	0.506	0.0093 **	Bacteria	Actinobacteriota	Thermoleophilia	Gaiellales	Gaiellaceae	Gaiella	85
Soil nP	asv512	0.406	0.0277 *	Bacteria	Actinobacteriota	Thermoleophilia	Gaiellales	Gaiellaceae	Gaiella	316
Soil nP	asv1884	0.522	0.0035 **	Bacteria	Actinobacteriota	Thermoleophilia	Gaiellales	NA	NA	62
Soil nP	asv230	0.402	0.0311 *	Bacteria	Actinobacteriota	Thermoleophilia	Gaiellales	NA	NA	710
Soil nP	asv287	0.504	0.0018 **	Bacteria	Actinobacteriota	Thermoleophilia	Gaiellales	NA	NA	584
Soil nP	asv399	0.423	0.0181 *	Bacteria	Actinobacteriota	Thermoleophilia	Gaiellales	NA	NA	428
Soil nP	asv454	0.456	0.0092 **	Bacteria	Actinobacteriota	Thermoleophilia	Gaiellales	NA	NA	365
Soil nP	asv630	0.609	0.0002 ***	Bacteria	Actinobacteriota	Thermoleophilia	Gaiellales	NA	NA	246
Soil nP	asv632	0.422	0.0172 *	Bacteria	Actinobacteriota	Thermoleophilia	Gaiellales	NA	NA	244
Soil nP	asv683	0.462	0.0102 *	Bacteria	Actinobacteriota	Thermoleophilia	Gaiellales	NA	NA	224
Soil nP	asv739	0.473	0.0102 *	Bacteria	Actinobacteriota	Thermoleophilia	Gaiellales	NA	NA	205
Soil nP	asv323	0.455	0.0071 **	Bacteria	Gemmatimonadota	Gemmatimonadetes	Gemmatimonadales	Gemmatimonadaceae	Gemmatimonas	517
Soil nP	asv472	0.547	0.0012 **	Bacteria	Gemmatimonadota	Gemmatimonadetes	Gemmatimonadales	Gemmatimonadaceae	Gemmatimonas	351
Soil nP	asv919	0.587	0.0008 ***	Bacteria	Gemmatimonadota	Gemmatimonadetes	Gemmatimonadales	Gemmatimonadaceae	Gemmatimonas	158
Soil nP	asv1638	0.425	0.0208 *	Bacteria	Gemmatimonadota	Gemmatimonadetes	Gemmatimonadales	Gemmatimonadaceae	NA	76
Soil nP	asv2469	0.442	0.0499 *	Bacteria	Gemmatimonadota	Gemmatimonadetes	Gemmatimonadales	Gemmatimonadaceae	NA	41
Soil nP	asv1675	0.514	0.0029 **	Bacteria	Myxococcota	Polyangia	Haliangiales	Haliangiaceae	Haliangium	74
Soil nP	asv696	0.423	0.0143 *	Bacteria	Myxococcota	Polyangia	Haliangiales	Haliangiaceae	Haliangium	219
Soil nP	asv13	0.526	0.0008 ***	Bacteria	Actinobacteriota	Acidimicrobiia	IMCC26256	NA	NA	5799
Soil nP	asv1674	0.510	0.0109 *	Bacteria	Actinobacteriota	Acidimicrobiia	IMCC26256	NA	NA	74
Soil nP	asv850	0.446	0.0118 *	Bacteria	Actinobacteriota	Acidimicrobiia	IMCC26256	NA	NA	173
Soil nP	asv982	0.516	0.0109 *	Bacteria	Actinobacteriota	Acidimicrobiia	IMCC26256	NA	NA	148
Soil nP	asv188	0.464	0.0073 *	Bacteria	Actinobacteriota	Actinobacteria	Micrococcales	Intrasporangiaceae	Lapillicoccus	863
Soil nP	asv795	0.479	0.0100 **	Bacteria	Actinobacteriota	Actinobacteria	Micromonosporales	Micromonosporaceae	Actinoplanes	187
Soil nP	asv100	0.482	0.0042 **	Bacteria	Actinobacteriota	Actinobacteria	Micromonosporales	Micromonosporaceae	Asanoa	1508
Soil nP	asv207	0.465	0.0065 **	Bacteria	Actinobacteriota	Actinobacteria	Micromonosporales	Micromonosporaceae	Hamadaea	798
Soil nP	asv443	0.547	0.0020 **	Bacteria	Actinobacteriota	Actinobacteria	Micromonosporales	Micromonosporaceae	Hamadaea	378
Soil nP	asv314	0.540	0.0020 **	Bacteria	Actinobacteriota	Actinobacteria	Micromonosporales	Micromonosporaceae	Luedemannella	530
Soil nP	asv1022	0.354	0.0487 *	Bacteria	Actinobacteriota	Actinobacteria	Micromonosporales	Micromonosporaceae	NA	141
Soil nP	asv284	0.453	0.0090 **	Bacteria	Actinobacteriota	Actinobacteria	Micromonosporales	Micromonosporaceae	NA	585
Soil nP	asv563	0.430	0.0161 *	Bacteria	Actinobacteriota	Actinobacteria	Micromonosporales	Micromonosporaceae	NA	283
Soil nP	asv98	0.405	0.0231 *	Bacteria	Actinobacteriota	Actinobacteria	Micromonosporales	Micromonosporaceae	NA	1516
Soil nP	asv226	0.430	0.0211 *	Bacteria	Actinobacteriota	Actinobacteria	Micromonosporales	Micromonosporaceae	Virgisporangium	718
Soil nP	asv617	0.421	0.0284 *	Bacteria	Actinobacteriota	Acidimicrobiia	Microtrichales	Iamiaceae	Iamia	253
Soil nP	asv102	0.453	0.0107 *	Bacteria	Actinobacteriota	Acidimicrobiia	Microtrichales	Ilumatobacteraceae	NA	1494
Soil nP	asv1276	0.474	0.0052 **	Bacteria	Actinobacteriota	Acidimicrobiia	Microtrichales	NA	NA	108
Soil nP	asv210	0.584	0.0003 ***	Bacteria	Actinobacteriota	Acidimicrobiia	Microtrichales	NA	NA	794
Soil nP	asv220	0.561	0.0007 ***	Bacteria	Actinobacteriota	Acidimicrobiia	Microtrichales	NA	NA	748
Soil nP	asv545	0.500	0.0057 **	Bacteria	Actinobacteriota	Acidimicrobiia	Microtrichales	Ilumatobacteraceae	NA	293
Soil nP	asv607	0.397	0.0328 *	Bacteria	Actinobacteriota	Acidimicrobiia	Microtrichales	NA	NA	259
Soil nP	asv688	0.467	0.0102 *	Bacteria	Actinobacteriota	Acidimicrobiia	Microtrichales	NA	NA	222
Soil nP	asv702	0.450	0.0198 *	Bacteria	Actinobacteriota	Acidimicrobiia	Microtrichales	NA	NA	217
Soil nP	asv759	0.419	0.0200 *	Bacteria	Actinobacteriota	Actinobacteria	NA	NA	NA	199
Soil nP	asv1192	0.494	0.0087 *	Bacteria	Proteobacteria	Alphaproteobacteria	NA	NA	NA	117
Soil nP	asv1806	0.482	0.0101 *	Bacteria	Proteobacteria	Alphaproteobacteria	NA	NA	NA	66
Soil nP	asv1194	0.442	0.0182 *	Bacteria	Myxococcota	bacteriap25	NA	NA	NA	117
Soil nP	asv248	0.626	0.0002 *	Bacteria	Myxococcota	bacteriap25	NA	NA	NA	661
Soil nP	asv878	0.647	0.0002 *	Bacteria	Myxococcota	bacteriap25	NA	NA	NA	167
Soil nP	asv151	0.387	0.0351 *	Bacteria	Actinobacteriota	MB-A2-108	NA	NA	NA	1007
Soil nP	asv21	0.598	0.0004 ***	Bacteria	Actinobacteriota	MB-A2-108	NA	NA	NA	4145
Soil nP	asv272	0.386	0.0396 *	Bacteria	Actinobacteriota	MB-A2-108	NA	NA	NA	607
Soil nP	asv487	0.455	0.0085 **	Bacteria	Actinobacteriota	MB-A2-108	NA	NA	NA	334
Soil nP	asv508	0.559	0.0006 ***	Bacteria	Actinobacteriota	NA	NA	NA	NA	318
Soil nP	asv1641	0.379	0.0329 *	Bacteria	Desulfobacterota	NA	NA	NA	NA	76
Soil nP	asv3591	0.435	0.0491 *	Bacteria	Actinobacteriota	Thermoleophilia	NA	NA	NA	21
Soil nP	asv1033	0.559	0.0005 ***	Bacteria	Verrucomicrobiota	Verrucomicrobiae	Pedosphaerales	Pedosphaeraceae	NA	140
Soil nP	asv1844	0.373	0.0497 *	Bacteria	Verrucomicrobiota	Verrucomicrobiae	Pedosphaerales	Pedosphaeraceae	NA	64
Soil nP	asv1893	0.394	0.0429 *	Bacteria	Verrucomicrobiota	Verrucomicrobiae	Pedosphaerales	Pedosphaeraceae	NA	62
Soil nP	asv719	0.531	0.0014 **	Bacteria	Verrucomicrobiota	Verrucomicrobiae	Pedosphaerales	Pedosphaeraceae	NA	212
Soil nP	asv1083	0.435	0.0120 *	Bacteria	Planctomycetota	Phycisphaerae	Phycisphaerales	Phycisphaeraceae	SM1A02	132
Soil nP	asv418	0.402	0.0353 *	Bacteria	Actinobacteriota	Actinobacteria	Propionibacteriales	Nocardioidaceae	Marmoricola	404
Soil nP	asv1203	0.434	0.0156 *	Bacteria	Actinobacteriota	Actinobacteria	Propionibacteriales	Nocardioidaceae	Nocardioides	116
Soil nP	asv1420	0.497	0.0109 *	Bacteria	Actinobacteriota	Actinobacteria	Propionibacteriales	Nocardioidaceae	Nocardioides	94
Soil nP	asv84	0.460	0.0075 **	Bacteria	Actinobacteriota	Actinobacteria	Propionibacteriales	Nocardioidaceae	Nocardioides	1644
Soil nP	asv984	0.437	0.0102 *	Bacteria	Actinobacteriota	Actinobacteria	Propionibacteriales	Nocardioidaceae	Nocardioides	148
Soil nP	asv362	0.508	0.0013 **	Bacteria	Actinobacteriota	Actinobacteria	Pseudonocardiales	Pseudonocardiaceae	Actinokineospora	472
Soil nP	asv567	0.508	0.0027 **	Bacteria	Actinobacteriota	Actinobacteria	Pseudonocardiales	Pseudonocardiaceae	Pseudonocardia	281
Soil nP	asv942	0.458	0.0102 *	Bacteria	Actinobacteriota	Actinobacteria	Pseudonocardiales	Pseudonocardiaceae	Pseudonocardia	155
Soil nP	asv135	0.457	0.0077 **	Bacteria	Proteobacteria	Alphaproteobacteria	Rhizobiales	Xanthobacteraceae	Bradyrhizobium	1100
Soil nP	asv668	0.448	0.0111 *	Bacteria	Proteobacteria	Alphaproteobacteria	Rhizobiales	Rhizobiaceae	Mesorhizobium	229
Soil nP	asv336	0.784	0.0001 ***	Bacteria	Proteobacteria	Alphaproteobacteria	Rhizobiales	Beijerinckiaceae	Microvirga	498
Soil nP	asv1614	0.488	0.0088 **	Bacteria	Proteobacteria	Alphaproteobacteria	Rhizobiales	Xanthobacteraceae	NA	78
Soil nP	asv1707	0.496	0.0099 **	Bacteria	Proteobacteria	Alphaproteobacteria	Rhizobiales	Xanthobacteraceae	NA	72
Soil nP	asv1918	0.403	0.0279 *	Bacteria	Proteobacteria	Alphaproteobacteria	Rhizobiales	Xanthobacteraceae	NA	60
Soil nP	asv2418	0.501	0.0065 **	Bacteria	Proteobacteria	Alphaproteobacteria	Rhizobiales	Xanthobacteraceae	NA	42
Soil nP	asv28	0.716	0.0001 ***	Bacteria	Proteobacteria	Alphaproteobacteria	Rhizobiales	Xanthobacteraceae	NA	3119
Soil nP	asv31	0.640	0.0001 ***	Bacteria	Proteobacteria	Alphaproteobacteria	Rhizobiales	Xanthobacteraceae	NA	2914
Soil nP	asv347	0.433	0.0134 *	Bacteria	Proteobacteria	Alphaproteobacteria	Rhizobiales	Xanthobacteraceae	NA	486
Soil nP	asv376	0.521	0.0019 **	Bacteria	Proteobacteria	Alphaproteobacteria	Rhizobiales	Xanthobacteraceae	NA	455
Soil nP	asv385	0.488	0.0036 **	Bacteria	Proteobacteria	Alphaproteobacteria	Rhizobiales	Xanthobacteraceae	NA	439
Soil nP	asv503	0.510	0.0022 **	Bacteria	Proteobacteria	Alphaproteobacteria	Rhizobiales	Xanthobacteraceae	NA	321
Soil nP	asv887	0.426	0.0184 *	Bacteria	Proteobacteria	Alphaproteobacteria	Rhizobiales	Xanthobacteraceae	NA	165
Soil nP	asv967	0.451	0.0094 **	Bacteria	Proteobacteria	Alphaproteobacteria	Rhizobiales	Xanthobacteraceae	NA	150
Soil nP	asv968	0.485	0.0047 **	Bacteria	Proteobacteria	Alphaproteobacteria	Rhizobiales	Xanthobacteraceae	NA	150
Soil nP	asv939	0.543	0.0013 **	Bacteria	Proteobacteria	Alphaproteobacteria	Rhizobiales	Hyphomicrobiaceae	Pedomicrobium	155
Soil nP	asv647	0.456	0.0096 **	Bacteria	Proteobacteria	Alphaproteobacteria	Rhizobiales	Rhizobiaceae	Pseudaminobacter	235
Soil nP	asv460	0.406	0.0297 *	Bacteria	Proteobacteria	Alphaproteobacteria	Rhizobiales	Beijerinckiaceae	Psychroglaciecola	361
Soil nP	asv172	0.534	0.0006 ***	Bacteria	Actinobacteriota	Rubrobacteria	Rubrobacterales	Rubrobacteriaceae	Rubrobacter	920
Soil nP	asv1913	0.495	0.0109 *	Bacteria	Actinobacteriota	Rubrobacteria	Rubrobacterales	Rubrobacteriaceae	Rubrobacter	61
Soil nP	asv251	0.445	0.0134 *	Bacteria	Actinobacteriota	Rubrobacteria	Rubrobacterales	Rubrobacteriaceae	Rubrobacter	656
Soil nP	asv252	0.457	0.0065 **	Bacteria	Actinobacteriota	Thermoleophilia	Solirubrobacterales	Solirubrobacteraceae	Conexibacter	651
Soil nP	asv1036	0.409	0.0330 *	Bacteria	Actinobacteriota	Thermoleophilia	Solirubrobacterales	67-14	NA	139
Soil nP	asv1172	0.451	0.0112 *	Bacteria	Actinobacteriota	Thermoleophilia	Solirubrobacterales	67-14	NA	120
Soil nP	asv132	0.510	0.0018 **	Bacteria	Actinobacteriota	Thermoleophilia	Solirubrobacterales	67-14	NA	1134
Soil nP	asv134	0.578	0.0002 ***	Bacteria	Actinobacteriota	Thermoleophilia	Solirubrobacterales	67-14	NA	1121
Soil nP	asv136	0.478	0.0045 *	Bacteria	Actinobacteriota	Thermoleophilia	Solirubrobacterales	67-14	NA	1099
Soil nP	asv1807	0.385	0.0488 *	Bacteria	Actinobacteriota	Thermoleophilia	Solirubrobacterales	67-14	NA	66
Soil nP	asv1995	0.498	0.0107 *	Bacteria	Actinobacteriota	Thermoleophilia	Solirubrobacterales	67-14	NA	57
Soil nP	asv2543	0.395	0.0275 *	Bacteria	Actinobacteriota	Thermoleophilia	Solirubrobacterales	67-14	NA	39
Soil nP	asv303	0.421	0.0186 *	Bacteria	Actinobacteriota	Thermoleophilia	Solirubrobacterales	67-14	NA	556
Soil nP	asv3299	0.475	0.0102 *	Bacteria	Actinobacteriota	Thermoleophilia	Solirubrobacterales	67-14	NA	25
Soil nP	asv350	0.732	0.0001 ***	Bacteria	Actinobacteriota	Thermoleophilia	Solirubrobacterales	67-14	NA	485
Soil nP	asv366	0.752	0.0001 ***	Bacteria	Actinobacteriota	Thermoleophilia	Solirubrobacterales	67-14	NA	466
Soil nP	asv707	0.595	0.0001 ***	Bacteria	Actinobacteriota	Thermoleophilia	Solirubrobacterales	67-14	NA	215
Soil nP	asv882	0.408	0.0251 *	Bacteria	Actinobacteriota	Thermoleophilia	Solirubrobacterales	67-14	NA	166
Soil nP	asv1072	0.407	0.0286 *	Bacteria	Actinobacteriota	Thermoleophilia	Solirubrobacterales	Solirubrobacteraceae	Solirubrobacter	133
Soil nP	asv120	0.683	0.0001 ***	Bacteria	Actinobacteriota	Thermoleophilia	Solirubrobacterales	Solirubrobacteraceae	Solirubrobacter	1265
Soil nP	asv1235	0.359	0.0495 *	Bacteria	Actinobacteriota	Thermoleophilia	Solirubrobacterales	Solirubrobacteraceae	Solirubrobacter	113
Soil nP	asv1992	0.407	0.0314 *	Bacteria	Actinobacteriota	Thermoleophilia	Solirubrobacterales	Solirubrobacteraceae	Solirubrobacter	57
Soil nP	asv2113	0.436	0.0499 *	Bacteria	Actinobacteriota	Thermoleophilia	Solirubrobacterales	Solirubrobacteraceae	Solirubrobacter	52
Soil nP	asv2668	0.433	0.0102 *	Bacteria	Actinobacteriota	Thermoleophilia	Solirubrobacterales	Solirubrobacteraceae	Solirubrobacter	36
Soil nP	asv3772	0.491	0.0024 **	Bacteria	Actinobacteriota	Thermoleophilia	Solirubrobacterales	Solirubrobacteraceae	Solirubrobacter	19
Soil nP	asv481	0.471	0.0065 **	Bacteria	Actinobacteriota	Thermoleophilia	Solirubrobacterales	Solirubrobacteraceae	Solirubrobacter	340
Soil nP	asv488	0.711	0.0001 ***	Bacteria	Actinobacteriota	Thermoleophilia	Solirubrobacterales	Solirubrobacteraceae	Solirubrobacter	333
Soil nP	asv633	0.606	0.0001 ***	Bacteria	Actinobacteriota	Thermoleophilia	Solirubrobacterales	Solirubrobacteraceae	Solirubrobacter	244
Soil nP	asv639	0.441	0.0139 *	Bacteria	Actinobacteriota	Thermoleophilia	Solirubrobacterales	Solirubrobacteraceae	Solirubrobacter	240
Soil nP	asv800	0.468	0.0093 **	Bacteria	Actinobacteriota	Thermoleophilia	Solirubrobacterales	Solirubrobacteraceae	Solirubrobacter	186
Soil nP	asv838	0.390	0.0423 *	Bacteria	Actinobacteriota	Thermoleophilia	Solirubrobacterales	Solirubrobacteraceae	Solirubrobacter	175
Soil nP	asv1422	0.554	0.0017 **	Bacteria	Proteobacteria	Alphaproteobacteria	Sphingomonadales	Sphingomonadaceae	Altererythrobacter	94
Soil nP	asv324	0.447	0.0098 **	Bacteria	Proteobacteria	Alphaproteobacteria	Sphingomonadales	Sphingomonadaceae	Sphingomonas	514
Soil nP	asv917	0.449	0.0096 **	Bacteria	Proteobacteria	Alphaproteobacteria	Sphingomonadales	Sphingomonadaceae	Sphingomonas	159
Soil nP	asv1490	0.509	0.0042 **	Bacteria	Proteobacteria	Gammaproteobacteria	Steroidobacterales	Steroidobacteraceae	NA	88
Soil nP	asv431	0.449	0.0100 **	Bacteria	Actinobacteriota	Actinobacteria	Streptosporangiales	Streptosporangiaceae	NA	395
Soil nP	asv160	0.406	0.0230 *	Bacteria	Actinobacteriota	Actinobacteria	Streptosporangiales	Streptosporangiaceae	Streptosporangium	970
Soil nP	asv906	0.450	0.0105 *	Bacteria	Proteobacteria	Alphaproteobacteria	Tistrellales	Geminicoccaceae	Candidatus Alysiosphaera	161
Soil nP	asv344	0.429	0.0155 *	Bacteria	Proteobacteria	Alphaproteobacteria	Tistrellales	Geminicoccaceae	NA	490
Soil nP	asv551	0.546	0.0012 **	Bacteria	Proteobacteria	Alphaproteobacteria	Tistrellales	Geminicoccaceae	NA	290
Soil nP	asv83	0.801	0.0001 ***	Bacteria	Proteobacteria	Alphaproteobacteria	Tistrellales	Geminicoccaceae	NA	1696
Soil nP	asv1576	0.428	0.0175 *	Bacteria	Proteobacteria	Gammaproteobacteria	Xanthomonadales	Xanthomonadaceae	Arenimonas	81
Soil nP + Soil P	asv1274	0.432	0.0208 *	Bacteria	Proteobacteria	Alphaproteobacteria	Acetobacterales	Acetobacteraceae	NA	108
Soil nP + Soil P	asv710	0.486	0.0046 **	Bacteria	Proteobacteria	Alphaproteobacteria	Acetobacterales	Acetobacteraceae	NA	214
Soil nP + Soil P	asv728	0.502	0.0028 **	Bacteria	Acidobacteriota	Acidobacteriae	Bryobacterales	Bryobacteraceae	Bryobacter	208
Soil nP + Soil P	asv1692	0.527	0.0018 **	Bacteria	Proteobacteria	Gammaproteobacteria	Burkholderiales	Nitrosomonadaceae	Ellin6067	73
Soil nP + Soil P	asv504	0.533	0.0013 **	Bacteria	Proteobacteria	Gammaproteobacteria	Burkholderiales	Nitrosomonadaceae	Ellin6067	320
Soil nP + Soil P	asv524	0.450	0.0114 *	Bacteria	Proteobacteria	Gammaproteobacteria	Burkholderiales	Nitrosomonadaceae	IS-44	307
Soil nP + Soil P	asv1110	0.397	0.0430 *	Bacteria	Proteobacteria	Gammaproteobacteria	Burkholderiales	TRA3-20	NA	128
Soil nP + Soil P	asv1292	0.387	0.0385 *	Bacteria	Proteobacteria	Gammaproteobacteria	Burkholderiales	SC-I-84	NA	106
Soil nP + Soil P	asv1293	0.425	0.0201 *	Bacteria	Proteobacteria	Gammaproteobacteria	Burkholderiales	SC-I-84	NA	106
Soil nP + Soil P	asv156	0.678	0.0001 ***	Bacteria	Proteobacteria	Gammaproteobacteria	Burkholderiales	Sutterellaceae	NA	989
Soil nP + Soil P	asv1563	0.384	0.0414 *	Bacteria	Proteobacteria	Gammaproteobacteria	Burkholderiales	TRA3-20	NA	82
Soil nP + Soil P	asv1767	0.415	0.0211 *	Bacteria	Proteobacteria	Gammaproteobacteria	Burkholderiales	TRA3-20	NA	68
Soil nP + Soil P	asv197	0.642	0.0001 ***	Bacteria	Proteobacteria	Gammaproteobacteria	Burkholderiales	TRA3-20	NA	824
Soil nP + Soil P	asv631	0.439	0.0135 *	Bacteria	Proteobacteria	Gammaproteobacteria	Burkholderiales	SC-I-84	NA	245
Soil nP + Soil P	asv900	0.396	0.0309 *	Bacteria	Proteobacteria	Gammaproteobacteria	Burkholderiales	Comamonadaceae	Ramlibacter	163
Soil nP + Soil P	asv116	0.825	0.0001 ***	Bacteria	Proteobacteria	Gammaproteobacteria	Burkholderiales	Comamonadaceae	Rhizobacter	1339
Soil nP + Soil P	asv289	0.555	0.0007 ***	Bacteria	Proteobacteria	Gammaproteobacteria	Burkholderiales	Comamonadaceae	Rhizobacter	582
Soil nP + Soil P	asv453	0.562	0.0007 ***	Bacteria	Proteobacteria	Gammaproteobacteria	Burkholderiales	Comamonadaceae	Rhizobacter	365
Soil nP + Soil P	asv820	0.439	0.0123 *	Bacteria	Bacteroidota	Bacteroidia	Chitinophagales	Saprospiraceae	NA	179
Soil nP + Soil P	asv392	0.419	0.0232 *	Bacteria	Actinobacteriota	Actinobacteria	Corynebacteriales	Mycobacteriaceae	Mycobacterium	434
Soil nP + Soil P	asv558	0.458	0.0072 **	Bacteria	Actinobacteriota	Actinobacteria	Corynebacteriales	Mycobacteriaceae	Mycobacterium	286
Soil nP + Soil P	asv58	0.655	0.0001 ***	Bacteria	Actinobacteriota	Actinobacteria	Corynebacteriales	Mycobacteriaceae	Mycobacterium	2174
Soil nP + Soil P	asv82	0.487	0.0037 **	Bacteria	Actinobacteriota	Actinobacteria	Corynebacteriales	Mycobacteriaceae	Mycobacterium	1706
Soil nP + Soil P	asv695	0.481	0.0041 **	Bacteria	Bacteroidota	Bacteroidia	Cytophagales	Microscillaceae	Chryseolinea	220
Soil nP + Soil P	asv282	0.565	0.0007 ***	Bacteria	Proteobacteria	Alphaproteobacteria	Dongiales	Dongiaceae	Dongia	590
Soil nP + Soil P	asv32	0.723	0.0001 ***	Bacteria	Proteobacteria	Alphaproteobacteria	Dongiales	Dongiaceae	Dongia	2905
Soil nP + Soil P	asv471	0.427	0.0167 *	Bacteria	Entotheonellaeota	Entotheonellia	Entotheonellales	Entotheonellaceae	NA	344
Soil nP + Soil P	asv266	0.486	0.0041 **	Bacteria	Actinobacteriota	Actinobacteria	Frankiales	Nakamurellaceae	Nakamurella	616
Soil nP + Soil P	asv104	0.523	0.0015 **	Bacteria	Actinobacteriota	Thermoleophilia	Gaiellales	Gaiellaceae	Gaiella	1441
Soil nP + Soil P	asv112	0.518	0.0017 **	Bacteria	Actinobacteriota	Thermoleophilia	Gaiellales	Gaiellaceae	Gaiella	1355
Soil nP + Soil P	asv232	0.395	0.0326 *	Bacteria	Actinobacteriota	Thermoleophilia	Gaiellales	Gaiellaceae	Gaiella	703
Soil nP + Soil P	asv24	0.384	0.0403 *	Bacteria	Actinobacteriota	Thermoleophilia	Gaiellales	Gaiellaceae	Gaiella	3385
Soil nP + Soil P	asv274	0.423	0.0170 *	Bacteria	Actinobacteriota	Thermoleophilia	Gaiellales	Gaiellaceae	Gaiella	605
Soil nP + Soil P	asv356	0.425	0.0176 *	Bacteria	Actinobacteriota	Thermoleophilia	Gaiellales	Gaiellaceae	Gaiella	474
Soil nP + Soil P	asv368	0.494	0.0028 **	Bacteria	Actinobacteriota	Thermoleophilia	Gaiellales	Gaiellaceae	Gaiella	464
Soil nP + Soil P	asv393	0.516	0.0019 **	Bacteria	Actinobacteriota	Thermoleophilia	Gaiellales	Gaiellaceae	Gaiella	420
Soil nP + Soil P	asv483	0.503	0.0030 **	Bacteria	Actinobacteriota	Thermoleophilia	Gaiellales	Gaiellaceae	Gaiella	330
Soil nP + Soil P	asv526	0.380	0.0470 *	Bacteria	Actinobacteriota	Thermoleophilia	Gaiellales	Gaiellaceae	Gaiella	305
Soil nP + Soil P	asv698	0.487	0.0030 **	Bacteria	Actinobacteriota	Thermoleophilia	Gaiellales	Gaiellaceae	Gaiella	218
Soil nP + Soil P	asv119	0.374	0.0434 *	Bacteria	Actinobacteriota	Thermoleophilia	Gaiellales	NA	NA	1268
Soil nP + Soil P	asv145	0.415	0.0221 *	Bacteria	Actinobacteriota	Thermoleophilia	Gaiellales	NA	NA	1036
Soil nP + Soil P	asv171	0.382	0.0401 *	Bacteria	Actinobacteriota	Thermoleophilia	Gaiellales	NA	NA	922
Soil nP + Soil P	asv404	0.429	0.0127 *	Bacteria	Actinobacteriota	Thermoleophilia	Gaiellales	NA	NA	418
Soil nP + Soil P	asv57	0.395	0.0313 *	Bacteria	Actinobacteriota	Thermoleophilia	Gaiellales	NA	NA	2179
Soil nP + Soil P	asv682	0.371	0.0492 *	Bacteria	Actinobacteriota	Thermoleophilia	Gaiellales	NA	NA	224
Soil nP + Soil P	asv381	0.395	0.0307 *	Bacteria	Proteobacteria	Gammaproteobacteria	Gammaproteobacteria Incertae Sedis	Unknown Family	Acidibacter	447
Soil nP + Soil P	asv715	0.391	0.0388 *	Bacteria	Proteobacteria	Gammaproteobacteria	Gammaproteobacteria Incertae Sedis	Unknown Family	Acidibacter	213
Soil nP + Soil P	asv455	0.519	0.0019 **	Bacteria	Gemmatimonadota	Gemmatimonadetes	Gemmatimonadales	Gemmatimonadaceae	Gemmatimonas	360
Soil nP + Soil P	asv202	0.501	0.0026 **	Bacteria	Gemmatimonadota	Gemmatimonadetes	Gemmatimonadales	Gemmatimonadaceae	NA	816
Soil nP + Soil P	asv3080	0.361	0.0481 *	Bacteria	Gemmatimonadota	Gemmatimonadetes	Gemmatimonadales	Gemmatimonadaceae	NA	28
Soil nP + Soil P	asv48	0.482	0.0036 **	Bacteria	Gemmatimonadota	Gemmatimonadetes	Gemmatimonadales	Gemmatimonadaceae	NA	339
Soil nP + Soil P	asv755	0.469	0.0055 **	Bacteria	Gemmatimonadota	Gemmatimonadetes	Gemmatimonadales	Gemmatimonadaceae	NA	200
Soil nP + Soil P	asv81	0.725	0.0001 ***	Bacteria	Gemmatimonadota	Gemmatimonadetes	Gemmatimonadales	Gemmatimonadaceae	NA	1714
Soil nP + Soil P	asv113	0.621	0.0001 ***	Bacteria	Actinobacteriota	Acidimicrobiia	IMCC26256	NA	NA	1353
Soil nP + Soil P	asv149	0.547	0.0012 **	Bacteria	Actinobacteriota	Acidimicrobiia	IMCC26256	NA	NA	1028
Soil nP + Soil P	asv187	0.498	0.0026 **	Bacteria	Actinobacteriota	Acidimicrobiia	IMCC26256	NA	NA	868
Soil nP + Soil P	asv493	0.455	0.0109 *	Bacteria	Actinobacteriota	Acidimicrobiia	IMCC26256	NA	NA	326
Soil nP + Soil P	asv741	0.450	0.0134 *	Bacteria	Actinobacteriota	Acidimicrobiia	IMCC26256	NA	NA	204
Soil nP + Soil P	asv88	0.406	0.0246 *	Bacteria	Actinobacteriota	Acidimicrobiia	IMCC26256	NA	NA	1598
Soil nP + Soil P	asv110	0.427	0.0148 *	Bacteria	Actinobacteriota	Actinobacteria	Micromonosporales	Micromonosporaceae	Actinoplanes	1360
Soil nP + Soil P	asv264	0.427	0.0176 *	Bacteria	Actinobacteriota	Actinobacteria	Micromonosporales	Micromonosporaceae	Dactylosporangium	629
Soil nP + Soil P	asv74	0.489	0.0048 **	Bacteria	Actinobacteriota	Actinobacteria	Micromonosporales	Micromonosporaceae	Luedemannella	1839
Soil nP + Soil P	asv331	0.404	0.0344 *	Bacteria	Actinobacteriota	Actinobacteria	Micromonosporales	Micromonosporaceae	Micromonospora	504
Soil nP + Soil P	asv273	0.435	0.0236 *	Bacteria	Actinobacteriota	Actinobacteria	Micromonosporales	Micromonosporaceae	NA	606
Soil nP + Soil P	asv64	0.630	0.0001 ***	Bacteria	Actinobacteriota	Actinobacteria	Micromonosporales	Micromonosporaceae	Rhizocola	2092
Soil nP + Soil P	asv92	0.450	0.0107 *	Bacteria	Actinobacteriota	Actinobacteria	Micromonosporales	Micromonosporaceae	Salinispora	1549
Soil nP + Soil P	asv536	0.384	0.0369 *	Bacteria	Proteobacteria	Alphaproteobacteria	Micropepsales	Micropepsaceae	NA	300
Soil nP + Soil P	asv176	0.535	0.0014 **	Bacteria	Actinobacteriota	Acidimicrobiia	Microtrichales	Iamiaceae	Iamia	906
Soil nP + Soil P	asv181	0.417	0.0201 *	Bacteria	Actinobacteriota	Acidimicrobiia	Microtrichales	Iamiaceae	Iamia	878
Soil nP + Soil P	asv801	0.417	0.0205 *	Bacteria	Actinobacteriota	Acidimicrobiia	Microtrichales	Microtrichaceae	IMCC26207	186
Soil nP + Soil P	asv1349	0.401	0.0293 *	Bacteria	Actinobacteriota	Acidimicrobiia	Microtrichales	NA	NA	101
Soil nP + Soil P	asv391	0.404	0.0251 *	Bacteria	Actinobacteriota	Acidimicrobiia	Microtrichales	NA	NA	434
Soil nP + Soil P	asv408	0.401	0.0288 *	Bacteria	Actinobacteriota	Acidimicrobiia	Microtrichales	NA	NA	2450
Soil nP + Soil P	asv73	0.678	0.0001 ***	Bacteria	Actinobacteriota	Acidimicrobiia	Microtrichales	NA	NA	1886
Soil nP + Soil P	asv770	0.436	0.0150 *	Bacteria	Actinobacteriota	Acidimicrobiia	Microtrichales	NA	NA	195
Soil nP + Soil P	asv774	0.384	0.0417 *	Bacteria	Actinobacteriota	Acidimicrobiia	Microtrichales	Ilumatobacteraceae	NA	193
Soil nP + Soil P	asv307	0.540	0.0012 **	Bacteria	Myxococcota	Myxococcia	Myxococcales	Myxococcaceae	NA	544
Soil nP + Soil P	asv687	0.467	0.0069 **	Bacteria	Proteobacteria	Alphaproteobacteria	NA	NA	NA	223
Soil nP + Soil P	asv713	0.466	0.0059 **	Bacteria	Proteobacteria	Alphaproteobacteria	NA	NA	NA	213
Soil nP + Soil P	asv186	0.658	0.0001 ***	Bacteria	Myxococcota	bacteriap25	NA	NA	NA	872
Soil nP + Soil P	asv215	0.395	0.0338 *	Bacteria	Myxococcota	bacteriap25	NA	NA	NA	762
Soil nP + Soil P	asv461	0.425	0.0161 *	Bacteria	Myxococcota	bacteriap25	NA	NA	NA	356
Soil nP + Soil P	asv1020	0.388	0.0442 *	Bacteria	Actinobacteriota	MB-A2-108	NA	NA	NA	141
Soil nP + Soil P	asv19	0.665	0.0001 ***	Bacteria	Actinobacteriota	MB-A2-108	NA	NA	NA	4817
Soil nP + Soil P	asv213	0.411	0.0172 *	Bacteria	Actinobacteriota	MB-A2-108	NA	NA	NA	768
Soil nP + Soil P	asv866	0.396	0.0413 *	Bacteria	Actinobacteriota	MB-A2-108	NA	NA	NA	169
Soil nP + Soil P	asv193	0.464	0.0052 **	Bacteria	Actinobacteriota	NA	NA	NA	NA	835
Soil nP + Soil P	asv467	0.593	0.0001 ***	Bacteria	Actinobacteriota	NA	NA	NA	NA	2393
Soil nP + Soil P	asv65	0.819	0.0001 ***	Bacteria	Actinobacteriota	NA	NA	NA	NA	2028
Soil nP + Soil P	asv1129	0.379	0.0403 *	Bacteria	Desulfobacterota	NA	NA	NA	NA	126
Soil nP + Soil P	asv960	0.418	0.0060 **	Bacteria	NB1-j	NA	NA	NA	NA	151
Soil nP + Soil P	asv262	0.470	0.0078 **	Bacteria	RCP2-54	NA	NA	NA	NA	631
Soil nP + Soil P	asv905	0.464	0.0086 **	Bacteria	Planctomycetota	OM190	NA	NA	NA	161
Soil nP + Soil P	asv1061	0.426	0.0201 *	Bacteria	Acidobacteriota	Subgroup 11	NA	NA	NA	136
Soil nP + Soil P	asv1037	0.537	0.0006 ***	Bacteria	Myxococcota	Polyangia	Nannocystales	Nannocystaceae	NA	139
Soil nP + Soil P	asv166	0.777	0.0001 ***	Bacteria	Acidobacteriota	Acidobacteriae	Paludibaculum	NA	NA	937
Soil nP + Soil P	asv1060	0.422	0.0193 *	Bacteria	Planctomycetota	Phycisphaerae	Phycisphaerales	Phycisphaeraceae	SM1A02	136
Soil nP + Soil P	asv542	0.633	0.0002 ***	Bacteria	Myxococcota	Polyangia	Polyangiales	Sandaracinaceae	NA	295
Soil nP + Soil P	asv147	0.457	0.0082 **	Bacteria	Actinobacteriota	Actinobacteria	Propionibacteriales	Nocardioidaceae	Kribbella	1029
Soil nP + Soil P	asv177	0.536	0.0005 ***	Bacteria	Actinobacteriota	Actinobacteria	Propionibacteriales	Nocardioidaceae	Kribbella	906
Soil nP + Soil P	asv257	0.584	0.0004 ***	Bacteria	Actinobacteriota	Actinobacteria	Propionibacteriales	Nocardioidaceae	Kribbella	641
Soil nP + Soil P	asv38	0.472	0.0051 **	Bacteria	Actinobacteriota	Actinobacteria	Propionibacteriales	Nocardioidaceae	Kribbella	2640
Soil nP + Soil P	asv498	0.414	0.0212 *	Bacteria	Actinobacteriota	Actinobacteria	Propionibacteriales	Nocardioidaceae	Kribbella	8299
Soil nP + Soil P	asv5	0.520	0.0009 ***	Bacteria	Actinobacteriota	Actinobacteria	Propionibacteriales	Nocardioidaceae	Kribbella	8299
Soil nP + Soil P	asv78	0.415	0.0197 *	Bacteria	Actinobacteriota	Actinobacteria	Propionibacteriales	Nocardioidaceae	Kribbella	1756
Soil nP + Soil P	asv209	0.502	0.0026 **	Bacteria	Actinobacteriota	Actinobacteria	Propionibacteriales	Propionibacteriaceae	NA	795
Soil nP + Soil P	asv345	0.417	0.0239 *	Bacteria	Actinobacteriota	Actinobacteria	Pseudonocardiales	Pseudonocardiaceae	NA	488
Soil nP + Soil P	asv165	0.489	0.0035 **	Bacteria	Actinobacteriota	Actinobacteria	Pseudonocardiales	Pseudonocardiaceae	Pseudonocardia	952
Soil nP + Soil P	asv579	0.416	0.0231 *	Bacteria	Actinobacteriota	Actinobacteria	Pseudonocardiales	Pseudonocardiaceae	Pseudonocardia	273
Soil nP + Soil P	asv63	0.447	0.0100 **	Bacteria	Actinobacteriota	Actinobacteria	Pseudonocardiales	Pseudonocardiaceae	Pseudonocardia	2104
Soil nP + Soil P	asv333	0.520	0.0021 **	Bacteria	Proteobacteria	Alphaproteobacteria	Reyranellales	Reyranellaceae	Reyranella	502
Soil nP + Soil P	asv43	0.450	0.0094 **	Bacteria	Proteobacteria	Alphaproteobacteria	Reyranellales	Reyranellaceae	Reyranella	2445
Soil nP + Soil P	asv69	0.521	0.0016 **	Bacteria	Proteobacteria	Alphaproteobacteria	Reyranellales	Reyranellaceae	Reyranella	1938
Soil nP + Soil P	asv180	0.438	0.0110 *	Bacteria	Proteobacteria	Alphaproteobacteria	Rhizobiales	Rhizobiaceae	Allorhizobium-Neorhizobium-Pararhizobium-Rhizobium	890
Soil nP + Soil P	asv352	0.536	0.0013 **	Bacteria	Proteobacteria	Alphaproteobacteria	Rhizobiales	Rhizobiales Incertae Sedis	Bauldia	481
Soil nP + Soil P	asv250	0.521	0.0019 **	Bacteria	Proteobacteria	Alphaproteobacteria	Rhizobiales	Beijerinckiaceae	Microvirga	660
Soil nP + Soil P	asv1390	0.433	0.0160 *	Bacteria	Proteobacteria	Alphaproteobacteria	Rhizobiales	Xanthobacteraceae	NA	96
Soil nP + Soil P	asv15	0.651	0.0001 ***	Bacteria	Proteobacteria	Alphaproteobacteria	Rhizobiales	Xanthobacteraceae	NA	5668
Soil nP + Soil P	asv170	0.664	0.0001 ***	Bacteria	Proteobacteria	Alphaproteobacteria	Rhizobiales	Xanthobacteraceae	NA	923
Soil nP + Soil P	asv205	0.411	0.0233 *	Bacteria	Proteobacteria	Alphaproteobacteria	Rhizobiales	Xanthobacteraceae	NA	803
Soil nP + Soil P	asv233	0.554	0.0005 ***	Bacteria	Proteobacteria	Alphaproteobacteria	Rhizobiales	Xanthobacteraceae	NA	701
Soil nP + Soil P	asv279	0.495	0.0035 **	Bacteria	Proteobacteria	Alphaproteobacteria	Rhizobiales	KF-JG30-B3	NA	597
Soil nP + Soil P	asv44	0.757	0.0001 ***	Bacteria	Proteobacteria	Alphaproteobacteria	Rhizobiales	Xanthobacteraceae	NA	374
Soil nP + Soil P	asv45	0.575	0.0005 ***	Bacteria	Proteobacteria	Alphaproteobacteria	Rhizobiales	Xanthobacteraceae	NA	366
Soil nP + Soil P	asv464	0.488	0.0042 **	Bacteria	Proteobacteria	Alphaproteobacteria	Rhizobiales	Xanthobacteraceae	NA	355
Soil nP + Soil P	asv47	0.652	0.0001 ***	Bacteria	Proteobacteria	Alphaproteobacteria	Rhizobiales	Xanthobacteraceae	NA	351
Soil nP + Soil P	asv537	0.454	0.0063 **	Bacteria	Proteobacteria	Alphaproteobacteria	Rhizobiales	Methyloligellaceae	NA	299
Soil nP + Soil P	asv589	0.417	0.0230 *	Bacteria	Proteobacteria	Alphaproteobacteria	Rhizobiales	Xanthobacteraceae	NA	269
Soil nP + Soil P	asv94	0.628	0.0001 ***	Bacteria	Proteobacteria	Alphaproteobacteria	Rhizobiales	Methyloligellaceae	NA	1542
Soil nP + Soil P	asv961	0.430	0.0170 *	Bacteria	Proteobacteria	Alphaproteobacteria	Rhizobiales	Xanthobacteraceae	NA	151
Soil nP + Soil P	asv241	0.442	0.0125 *	Bacteria	Proteobacteria	Alphaproteobacteria	Rhizobiales	Hyphomicrobiaceae	Pedomicrobium	673
Soil nP + Soil P	asv1021	0.438	0.0127 *	Bacteria	Proteobacteria	Alphaproteobacteria	Rhizobiales	Xanthobacteraceae	Rhodoplanes	141
Soil nP + Soil P	asv142	0.661	0.0001 ***	Bacteria	Proteobacteria	Alphaproteobacteria	Rhizobiales	Xanthobacteraceae	Rhodoplanes	1043
Soil nP + Soil P	asv208	0.527	0.0015 **	Bacteria	Proteobacteria	Alphaproteobacteria	Rhizobiales	Xanthobacteraceae	Rhodoplanes	796
Soil nP + Soil P	asv283	0.689	0.0001 ***	Bacteria	Proteobacteria	Alphaproteobacteria	Rhizobiales	Xanthobacteraceae	Rhodoplanes	588
Soil nP + Soil P	asv609	0.449	0.0127 *	Bacteria	Proteobacteria	Alphaproteobacteria	Rhizobiales	Xanthobacteraceae	Rhodoplanes	258
Soil nP + Soil P	asv114	0.545	0.0012 **	Bacteria	Actinobacteriota	Rubrobacteria	Rubrobacterales	Rubrobacteriaceae	Rubrobacter	1342
Soil nP + Soil P	asv234	0.417	0.0189 *	Bacteria	Actinobacteriota	Rubrobacteria	Rubrobacterales	Rubrobacteriaceae	Rubrobacter	701
Soil nP + Soil P	asv321	0.513	0.0022 **	Bacteria	Actinobacteriota	Rubrobacteria	Rubrobacterales	Rubrobacteriaceae	Rubrobacter	522
Soil nP + Soil P	asv178	0.636	0.0001 ***	Bacteria	Actinobacteriota	Thermoleophilia	Solirubrobacterales	67-14	NA	899
Soil nP + Soil P	asv231	0.485	0.0038 **	Bacteria	Actinobacteriota	Thermoleophilia	Solirubrobacterales	67-14	NA	706
Soil nP + Soil P	asv447	0.557	0.0004 ***	Bacteria	Actinobacteriota	Thermoleophilia	Solirubrobacterales	67-14	NA	2412
Soil nP + Soil P	asv479	0.404	0.0302 *	Bacteria	Actinobacteriota	Thermoleophilia	Solirubrobacterales	67-14	NA	2357
Soil nP + Soil P	asv521	0.393	0.0400 *	Bacteria	Actinobacteriota	Thermoleophilia	Solirubrobacterales	67-14	NA	309
Soil nP + Soil P	asv934	0.387	0.0348 *	Bacteria	Actinobacteriota	Thermoleophilia	Solirubrobacterales	67-14	NA	156
Soil nP + Soil P	asv1170	0.511	0.0027 **	Bacteria	Actinobacteriota	Thermoleophilia	Solirubrobacterales	Solirubrobacteraceae	Solirubrobacter	120
Soil nP + Soil P	asv497	0.416	0.0211 *	Bacteria	Actinobacteriota	Thermoleophilia	Solirubrobacterales	Solirubrobacteraceae	Solirubrobacter	325
Soil nP + Soil P	asv529	0.444	0.0121 *	Bacteria	Actinobacteriota	Thermoleophilia	Solirubrobacterales	Solirubrobacteraceae	Solirubrobacter	303
Soil nP + Soil P	asv824	0.552	0.0001 ***	Bacteria	Actinobacteriota	Thermoleophilia	Solirubrobacterales	Solirubrobacteraceae	Solirubrobacter	178
Soil nP + Soil P	asv622	0.572	0.0003 ***	Bacteria	Proteobacteria	Alphaproteobacteria	Sphingomonadales	Sphingomonadaceae	Altererythrobacter	249
Soil nP + Soil P	asv162	0.380	0.0401 *	Bacteria	Proteobacteria	Alphaproteobacteria	Sphingomonadales	Sphingomonadaceae	Sphingomonas	967
Soil nP + Soil P	asv216	0.516	0.0012 **	Bacteria	Proteobacteria	Gammaproteobacteria	Steroidobacterales	Steroidobacteraceae	Steroidobacter	755
Soil nP + Soil P	asv802	0.464	0.0055 **	Bacteria	Proteobacteria	Gammaproteobacteria	Steroidobacterales	Steroidobacteraceae	Steroidobacter	186
Soil nP + Soil P	asv54	0.541	0.0008 ***	Bacteria	Actinobacteriota	Actinobacteria	Streptomycetales	Streptomycetaceae	Streptomyces	2252
Soil nP + Soil P	asv174	0.629	0.0003 ***	Bacteria	Proteobacteria	Alphaproteobacteria	Tistrellales	Geminicoccaceae	Candidatus Alysiosphaera	912
Soil P	asv317	0.476	0.0049 **	Bacteria	Acidobacteriota	Acidobacteriae	Acidobacteriales	Acidobacteriaceae (Subgroup 1)	Edaphobacter	528
Soil P	asv1322	0.385	0.0093 **	Bacteria	Actinobacteriota	Acidimicrobiia	Actinomarinales	NA	NA	105
Soil P	asv1428	0.492	0.0093 **	Bacteria	Acidobacteriota	Acidobacteriae	Bryobacterales	Bryobacteraceae	Bryobacter	94
Soil P	asv891	0.403	0.0228 *	Bacteria	Acidobacteriota	Acidobacteriae	Bryobacterales	Bryobacteraceae	Bryobacter	164
Soil P	asv1771	0.500	0.0101 *	Bacteria	Proteobacteria	Gammaproteobacteria	Burkholderiales	Comamonadaceae	Caenimonas	68
Soil P	asv1449	0.448	0.0185 *	Bacteria	Proteobacteria	Gammaproteobacteria	Burkholderiales	Nitrosomonadaceae	Ellin6067	92
Soil P	asv1458	0.380	0.0408 *	Bacteria	Proteobacteria	Gammaproteobacteria	Burkholderiales	Nitrosomonadaceae	Ellin6067	91
Soil P	asv1584	0.406	0.0241 *	Bacteria	Proteobacteria	Gammaproteobacteria	Burkholderiales	Nitrosomonadaceae	Ellin6067	80
Soil P	asv4488	0.422	0.0308 *	Bacteria	Proteobacteria	Gammaproteobacteria	Burkholderiales	Nitrosomonadaceae	Ellin6067	13
Soil P	asv1200	0.365	0.0466 *	Bacteria	Proteobacteria	Gammaproteobacteria	Burkholderiales	Nitrosomonadaceae	MND1	117
Soil P	asv805	0.464	0.0089 **	Bacteria	Proteobacteria	Gammaproteobacteria	Burkholderiales	Nitrosomonadaceae	MND1	185
Soil P	asv1031	0.552	0.0008 ***	Bacteria	Proteobacteria	Gammaproteobacteria	Burkholderiales	SC-I-84	NA	140
Soil P	asv106	0.658	0.0001 ***	Bacteria	Proteobacteria	Gammaproteobacteria	Burkholderiales	TRA3-20	NA	1407
Soil P	asv1375	0.446	0.0183 *	Bacteria	Proteobacteria	Gammaproteobacteria	Burkholderiales	SC-I-84	NA	99
Soil P	asv378	0.713	0.0001 ***	Bacteria	Proteobacteria	Gammaproteobacteria	Burkholderiales	SC-I-84	NA	451
Soil P	asv1583	0.509	0.0017 **	Bacteria	Bacteroidota	Bacteroidia	Chitinophagales	Saprospiraceae	NA	80
Soil P	asv791	0.477	0.0042 **	Bacteria	Bacteroidota	Bacteroidia	Chitinophagales	Chitinophagaceae	NA	189
Soil P	asv340	0.535	0.0012 **	Bacteria	Actinobacteriota	Actinobacteria	Corynebacteriales	Mycobacteriaceae	Mycobacterium	493
Soil P	asv478	0.413	0.0227 *	Bacteria	Bacteroidota	Bacteroidia	Cytophagales	Microscillaceae	NA	346
Soil P	asv254	0.660	0.0001 ***	Bacteria	Proteobacteria	Alphaproteobacteria	Dongiales	Dongiaceae	Dongia	650
Soil P	asv848	0.500	0.0032 **	Bacteria	Proteobacteria	Alphaproteobacteria	Elsterales	NA	NA	173
Soil P	asv708	0.395	0.0287 *	Bacteria	Entotheonellaeota	Entotheonellia	Entotheonellales	Entotheonellaceae	NA	215
Soil P	asv53	0.714	0.0001 ***	Bacteria	Actinobacteriota	Actinobacteria	Frankiales	Nakamurellaceae	Nakamurella	2273
Soil P	asv854	0.459	0.0093 **	Bacteria	Actinobacteriota	Thermoleophilia	Gaiellales	Gaiellaceae	Gaiella	172
Soil P	asv1160	0.410	0.0183 *	Bacteria	Actinobacteriota	Thermoleophilia	Gaiellales	NA	NA	121
Soil P	asv1248	0.489	0.0044 **	Bacteria	Actinobacteriota	Thermoleophilia	Gaiellales	NA	NA	112
Soil P	asv1299	0.382	0.0450 *	Bacteria	Actinobacteriota	Thermoleophilia	Gaiellales	NA	NA	106
Soil P	asv141	0.529	0.0011 **	Bacteria	Actinobacteriota	Thermoleophilia	Gaiellales	NA	NA	1044
Soil P	asv1417	0.427	0.0251 *	Bacteria	Actinobacteriota	Thermoleophilia	Gaiellales	NA	NA	94
Soil P	asv1450	0.555	0.0018 **	Bacteria	Actinobacteriota	Thermoleophilia	Gaiellales	NA	NA	92
Soil P	asv152	0.501	0.0016 **	Bacteria	Actinobacteriota	Thermoleophilia	Gaiellales	NA	NA	1007
Soil P	asv164	0.422	0.0187 *	Bacteria	Actinobacteriota	Thermoleophilia	Gaiellales	NA	NA	954
Soil P	asv196	0.610	0.0001 ***	Bacteria	Actinobacteriota	Thermoleophilia	Gaiellales	NA	NA	824
Soil P	asv3809	0.383	0.0486 *	Bacteria	Actinobacteriota	Thermoleophilia	Gaiellales	NA	NA	19
Soil P	asv799	0.404	0.0243 *	Bacteria	Proteobacteria	Gammaproteobacteria	Gammaproteobacteria Incertae Sedis	Unknown Family	Acidibacter	186
Soil P	asv1843	0.421	0.0284 *	Bacteria	Gemmatimonadota	Gemmatimonadetes	Gemmatimonadales	Gemmatimonadaceae	Gemmatimonas	64
Soil P	asv2559	0.503	0.0097 **	Bacteria	Gemmatimonadota	Gemmatimonadetes	Gemmatimonadales	Gemmatimonadaceae	Gemmatimonas	39
Soil P	asv659	0.486	0.0035 **	Bacteria	Gemmatimonadota	Gemmatimonadetes	Gemmatimonadales	Gemmatimonadaceae	Gemmatimonas	232
Soil P	asv1089	0.444	0.0061 **	Bacteria	Gemmatimonadota	Gemmatimonadetes	Gemmatimonadales	Gemmatimonadaceae	NA	131
Soil P	asv1570	0.504	0.0092 **	Bacteria	Gemmatimonadota	Gemmatimonadetes	Gemmatimonadales	Gemmatimonadaceae	NA	82
Soil P	asv2029	0.490	0.0093 **	Bacteria	Myxococcota	Polyangia	Haliangiales	Haliangiaceae	Haliangium	56
Soil P	asv2084	0.402	0.0394 *	Bacteria	Myxococcota	Polyangia	Haliangiales	Haliangiaceae	Haliangium	53
Soil P	asv411	0.498	0.0026 **	Bacteria	Myxococcota	Polyangia	Haliangiales	Haliangiaceae	Haliangium	414
Soil P	asv318	0.547	0.0008 ***	Bacteria	Actinobacteriota	Acidimicrobiia	IMCC26256	NA	NA	528
Soil P	asv3260	0.438	0.0482 *	Bacteria	Actinobacteriota	Acidimicrobiia	IMCC26256	NA	NA	26
Soil P	asv565	0.500	0.0021 **	Bacteria	Actinobacteriota	Acidimicrobiia	IMCC26256	NA	NA	282
Soil P	asv97	0.389	0.0246 *	Bacteria	Actinobacteriota	Acidimicrobiia	IMCC26256	NA	NA	1517
Soil P	asv143	0.522	0.0014 **	Bacteria	Actinobacteriota	Actinobacteria	Micrococcales	Microbacteriaceae	Agromyces	1042
Soil P	asv334	0.459	0.0087 **	Bacteria	Actinobacteriota	Actinobacteria	Micrococcales	Microbacteriaceae	Agromyces	502
Soil P	asv475	0.441	0.0112 *	Bacteria	Actinobacteriota	Actinobacteria	Micromonosporales	Micromonosporaceae	Actinoplanes	347
Soil P	asv920	0.391	0.0296 *	Bacteria	Actinobacteriota	Actinobacteria	Micromonosporales	Micromonosporaceae	Actinoplanes	158
Soil P	asv60	0.648	0.0001 ***	Bacteria	Actinobacteriota	Actinobacteria	Micromonosporales	Micromonosporaceae	Asanoa	2152
Soil P	asv91	0.573	0.0003 ***	Bacteria	Actinobacteriota	Actinobacteria	Micromonosporales	Micromonosporaceae	Asanoa	1551
Soil P	asv761	0.452	0.0083 **	Bacteria	Actinobacteriota	Actinobacteria	Micromonosporales	Micromonosporaceae	Couchioplanes	199
Soil P	asv124	0.497	0.0034 **	Bacteria	Actinobacteriota	Actinobacteria	Micromonosporales	Micromonosporaceae	Hamadaea	1225
Soil P	asv387	0.478	0.0034 **	Bacteria	Actinobacteriota	Actinobacteria	Micromonosporales	Micromonosporaceae	Luedemannella	437
Soil P	asv584	0.417	0.0220 *	Bacteria	Actinobacteriota	Actinobacteria	Micromonosporales	Micromonosporaceae	Luedemannella	271
Soil P	asv652	0.548	0.0018 **	Bacteria	Actinobacteriota	Actinobacteria	Micromonosporales	Micromonosporaceae	Luedemannella	234
Soil P	asv301	0.412	0.0227 *	Bacteria	Actinobacteriota	Actinobacteria	Micromonosporales	Micromonosporaceae	Micromonospora	557
Soil P	asv1215	0.409	0.0106 *	Bacteria	Actinobacteriota	Actinobacteria	Micromonosporales	Micromonosporaceae	Planosporangium	114
Soil P	asv409	0.507	0.0028 **	Bacteria	Actinobacteriota	Actinobacteria	Micromonosporales	Micromonosporaceae	Virgisporangium	417
Soil P	asv764	0.382	0.0436 *	Bacteria	Actinobacteriota	Acidimicrobiia	Microtrichales	Ilumatobacteraceae	CL500-29 marine group	197
Soil P	asv256	0.430	0.0157 *	Bacteria	Actinobacteriota	Acidimicrobiia	Microtrichales	Iamiaceae	Iamia	641
Soil P	asv329	0.621	0.0002 ***	Bacteria	Actinobacteriota	Acidimicrobiia	Microtrichales	Iamiaceae	Iamia	506
Soil P	asv1232	0.334	0.0106 *	Bacteria	Actinobacteriota	Acidimicrobiia	Microtrichales	NA	NA	114
Soil P	asv129	0.644	0.0001 **	Bacteria	Actinobacteriota	Acidimicrobiia	Microtrichales	NA	NA	1169
Soil P	asv1658	0.460	0.0077 **	Bacteria	Actinobacteriota	Acidimicrobiia	Microtrichales	NA	NA	75
Soil P	asv313	0.600	0.0004 ***	Bacteria	Actinobacteriota	Acidimicrobiia	Microtrichales	Ilumatobacteraceae	NA	531
Soil P	asv316	0.670	0.0001 ***	Bacteria	Actinobacteriota	Acidimicrobiia	Microtrichales	NA	NA	529
Soil P	asv401	0.382	0.0492 *	Bacteria	Actinobacteriota	Acidimicrobiia	Microtrichales	NA	NA	425
Soil P	asv423	0.498	0.0037 **	Bacteria	Actinobacteriota	Acidimicrobiia	Microtrichales	NA	NA	403
Soil P	asv716	0.512	0.0042 **	Bacteria	Actinobacteriota	Acidimicrobiia	Microtrichales	NA	NA	213
Soil P	asv729	0.451	0.0129 *	Bacteria	Actinobacteriota	Acidimicrobiia	Microtrichales	NA	NA	208
Soil P	asv750	0.451	0.0093 **	Bacteria	Actinobacteriota	Acidimicrobiia	Microtrichales	NA	NA	202
Soil P	asv768	0.654	0.0001 ***	Bacteria	Actinobacteriota	Acidimicrobiia	Microtrichales	Ilumatobacteraceae	NA	196
Soil P	asv884	0.517	0.0083 **	Bacteria	Actinobacteriota	Acidimicrobiia	Microtrichales	NA	NA	166
Soil P	asv910	0.470	0.0077 **	Bacteria	Actinobacteriota	Acidimicrobiia	Microtrichales	Ilumatobacteraceae	NA	160
Soil P	asv1928	0.368	0.0498 *	Bacteria	Planctomycetota	Phycisphaerae	mle1-8	NA	NA	60
Soil P	asv228	0.471	0.0048 **	Bacteria	Proteobacteria	Alphaproteobacteria	NA	NA	NA	717
Soil P	asv1313	0.487	0.0067 **	Bacteria	Myxococcota	bacteriap25	NA	NA	NA	105
Soil P	asv296	0.445	0.0089 **	Bacteria	Actinobacteriota	MB-A2-108	NA	NA	NA	570
Soil P	asv1445	0.601	0.0007 ***	Bacteria	NA	NA	NA	NA	NA	92
Soil P	asv775	0.549	0.0019 **	Bacteria	RCP2-54	NA	NA	NA	NA	193
Soil P	asv1385	0.562	0.0020 **	Bacteria	Verrucomicrobiota	Verrucomicrobiae	Pedosphaerales	Pedosphaeraceae	NA	97
Soil P	asv1416	0.451	0.0113 *	Bacteria	Myxococcota	Polyangia	Polyangiales	BIrii41	NA	94
Soil P	asv2131	0.475	0.0106 *	Bacteria	Myxococcota	Polyangia	Polyangiales	Sandaracinaceae	NA	51
Soil P	asv450	0.639	0.0001 ***	Bacteria	Myxococcota	Polyangia	Polyangiales	BIrii41	NA	371
Soil P	asv1887	0.509	0.0110 *	Bacteria	Myxococcota	Polyangia	Polyangiales	Phaselicystidaceae	Phaselicystis	62
Soil P	asv1506	0.367	0.0350 *	Bacteria	Actinobacteriota	Actinobacteria	Propionibacteriales	Nocardioidaceae	Kribbella	87
Soil P	asv17	0.374	0.0475 *	Bacteria	Actinobacteriota	Actinobacteria	Propionibacteriales	Nocardioidaceae	Kribbella	4847
Soil P	asv260	0.444	0.0104 *	Bacteria	Actinobacteriota	Actinobacteria	Propionibacteriales	Nocardioidaceae	Kribbella	633
Soil P	asv1109	0.403	0.0329 *	Bacteria	Actinobacteriota	Actinobacteria	Propionibacteriales	Nocardioidaceae	Marmoricola	128
Soil P	asv637	0.381	0.0485 *	Bacteria	Actinobacteriota	Actinobacteria	Propionibacteriales	Nocardioidaceae	Marmoricola	241
Soil P	asv440	0.394	0.0434 *	Bacteria	Actinobacteriota	Actinobacteria	Propionibacteriales	Nocardioidaceae	Nocardioides	380
Soil P	asv515	0.393	0.0353 *	Bacteria	Actinobacteriota	Actinobacteria	Propionibacteriales	Nocardioidaceae	Nocardioides	314
Soil P	asv970	0.557	0.0022 **	Bacteria	Actinobacteriota	Actinobacteria	Propionibacteriales	Nocardioidaceae	Nocardioides	150
Soil P	asv1487	0.383	0.0492 *	Bacteria	Actinobacteriota	Actinobacteria	Pseudonocardiales	Pseudonocardiaceae	Pseudonocardia	88
Soil P	asv857	0.455	0.0185 *	Bacteria	Proteobacteria	Alphaproteobacteria	Reyranellales	Reyranellaceae	Reyranella	171
Soil P	asv807	0.448	0.0018 **	Bacteria	Proteobacteria	Alphaproteobacteria	Rhizobiales	Rhizobiaceae	Allorhizobium-Neorhizobium-Pararhizobium-Rhizobium	185
Soil P	asv861	0.381	0.0430 *	Bacteria	Proteobacteria	Alphaproteobacteria	Rhizobiales	Labraceae	Labrys	170
Soil P	asv1053	0.498	0.0108 *	Bacteria	Proteobacteria	Alphaproteobacteria	Rhizobiales	Hyphomicrobiaceae	NA	138
Soil P	asv438	0.605	0.0002 ***	Bacteria	Proteobacteria	Alphaproteobacteria	Rhizobiales	KF-JG30-B3	NA	384
Soil P	asv834	0.463	0.0080 **	Bacteria	Proteobacteria	Alphaproteobacteria	Rhizobiales	Xanthobacteraceae	NA	176
Soil P	asv918	0.373	0.0468 *	Bacteria	Proteobacteria	Alphaproteobacteria	Rhizobiales	Xanthobacteraceae	NA	158
Soil P	asv1121	0.468	0.0108 *	Bacteria	Proteobacteria	Alphaproteobacteria	Rhizobiales	Hyphomicrobiaceae	Pedomicrobium	127
Soil P	asv585	0.399	0.0272 *	Bacteria	Proteobacteria	Alphaproteobacteria	Rhizobiales	Hyphomicrobiaceae	Pedomicrobium	271
Soil P	asv163	0.403	0.0280 *	Bacteria	Proteobacteria	Alphaproteobacteria	Rhizobiales	Rhizobiaceae	Pseudaminobacter	957
Soil P	asv856	0.399	0.0265 *	Bacteria	Proteobacteria	Alphaproteobacteria	Rhizobiales	Xanthobacteraceae	Rhodoplanes	171
Soil P	asv1086	0.550	0.0015 **	Bacteria	Actinobacteriota	Rubrobacteria	Rubrobacterales	Rubrobacteriaceae	Rubrobacter	132
Soil P	asv322	0.513	0.0025 **	Bacteria	Acidobacteriota	Acidobacteriae	Solibacterales	Solibacteraceae	Candidatus Solibacter	522
Soil P	asv1472	0.507	0.0060 **	Bacteria	Actinobacteriota	Thermoleophilia	Solirubrobacterales	Solirubrobacteraceae	Conexibacter	89
Soil P	asv1538	0.497	0.0101 *	Bacteria	Actinobacteriota	Thermoleophilia	Solirubrobacterales	67-14	NA	84
Soil P	asv1620	0.432	0.0484 *	Bacteria	Actinobacteriota	Thermoleophilia	Solirubrobacterales	67-14	NA	78
Soil P	asv398	0.410	0.0155 *	Bacteria	Actinobacteriota	Thermoleophilia	Solirubrobacterales	67-14	NA	429
Soil P	asv635	0.494	0.0051 **	Bacteria	Actinobacteriota	Thermoleophilia	Solirubrobacterales	67-14	NA	244
Soil P	asv1098	0.494	0.0024 **	Bacteria	Actinobacteriota	Thermoleophilia	Solirubrobacterales	Solirubrobacteraceae	Solirubrobacter	130
Soil P	asv1301	0.498	0.0043 **	Bacteria	Actinobacteriota	Thermoleophilia	Solirubrobacterales	Solirubrobacteraceae	Solirubrobacter	106
Soil P	asv1378	0.533	0.0018 **	Bacteria	Actinobacteriota	Thermoleophilia	Solirubrobacterales	Solirubrobacteraceae	Solirubrobacter	98
Soil P	asv1481	0.505	0.0108 *	Bacteria	Actinobacteriota	Thermoleophilia	Solirubrobacterales	Solirubrobacteraceae	Solirubrobacter	89
Soil P	asv1482	0.578	0.0014 **	Bacteria	Actinobacteriota	Thermoleophilia	Solirubrobacterales	Solirubrobacteraceae	Solirubrobacter	89
Soil P	asv1483	0.463	0.0093 **	Bacteria	Actinobacteriota	Thermoleophilia	Solirubrobacterales	Solirubrobacteraceae	Solirubrobacter	89
Soil P	asv439	0.377	0.0442 *	Bacteria	Actinobacteriota	Thermoleophilia	Solirubrobacterales	Solirubrobacteraceae	Solirubrobacter	383
Soil P	asv505	0.508	0.0026 **	Bacteria	Actinobacteriota	Thermoleophilia	Solirubrobacterales	Solirubrobacteraceae	Solirubrobacter	320
Soil P	asv613	0.602	0.0004 ***	Bacteria	Actinobacteriota	Thermoleophilia	Solirubrobacterales	Solirubrobacteraceae	Solirubrobacter	256
Soil P	asv1030	0.479	0.0059 **	Bacteria	Proteobacteria	Alphaproteobacteria	Sphingomonadales	Sphingomonadaceae	Altererythrobacter	140
Soil P	asv1219	0.480	0.0048 **	Bacteria	Proteobacteria	Alphaproteobacteria	Sphingomonadales	Sphingomonadaceae	Sphingomonas	114
Soil P	asv871	0.396	0.0254 *	Bacteria	Proteobacteria	Alphaproteobacteria	Sphingomonadales	Sphingomonadaceae	Sphingomonas	168
Soil P	asv849	0.565	0.0004 ***	Bacteria	Proteobacteria	Gammaproteobacteria	Steroidobacterales	Steroidobacteraceae	NA	173
Soil P	asv1041	0.494	0.0108 *	Bacteria	Proteobacteria	Gammaproteobacteria	Steroidobacterales	Steroidobacteraceae	Steroidobacter	139
Soil P	asv2805	0.500	0.0089 **	Bacteria	Acidobacteriota	Thermoanaerobaculia	Thermoanaerobaculales	Thermoanaerobaculaceae	Subgroup 10	33
invC = multipatt(pc1, Root or Soil, func = "r.g", control = how(nperm=9999))
Significance level (alpha): 0.05
Signif. codes: 0 ‘***’ 0.001 ‘**’ 0.01 ‘*’ 0.05 ‘.’ 0.1 ‘ ’ 1
Group Root nP #sps. 31
Group Root P #sps. 53
Group Soil nP #sps. 167
Group Soil P #sps. 130
Group Root nP + Root P #sps. 53
Group Root nP+Soil nP #sps. 7
Group Root P + Soil P #sps. 2
Group Soil nP + Soil P #sps. 155
Group Root nP + Root P + Soil P #sps. 1
Group RNP+SNP+SP #sps. 1

## Sheet: Fungi-Indicator-Soil-Root
Table S3D : Fungal indicator species (ASV) performing a multilevel pattern analysis considering P versus nP sites, and root versus soil habitats as clustering groups and considering all possible combinations of the sites/habitats
Group	ASV	Stat	P.value	Kingdom	Phylum	Class	Order	Family	Genus	Species	total read
Root nP	asv1029	0.416	0.0102 *	k__Fungi	Ascomycota	Dothideomycetes	Pleosporales	Leptosphaeriaceae	Plenodomus	biglobosus	189
Root nP	asv1155	0.510	0.0040 **	k__Fungi	Ascomycota	Leotiomycetes	Helotiales	Helotiaceae	Tetracladium	apiense	156
Root nP	asv1156	0.361	0.0368 *	k__Fungi	Ascomycota	Sordariomycetes	NA	NA	NA	NA	156
Root nP	asv2148	0.289	0.0491 *	k__Fungi	Basidiomycota	Agaricomycetes	Cantharellales	Cantharellales_fam_Incertae_sedis	Sistotrema	oblongisporum	55
Root nP	asv23	0.377	0.0431 *	k__Fungi	Ascomycota	Sordariomycetes	Hypocreales	Stachybotryaceae	NA	NA	8334
Root nP	asv2853	0.462	0.0110 *	k__Fungi	Ascomycota	Dothideomycetes	Pleosporales	Pleosporaceae	Drechslera	NA	34
Root nP	asv336	0.423	0.0130 *	k__Fungi	Glomeromycota	Glomeromycetes	Glomerales	Glomeraceae	NA	NA	823
Root nP	asv415	0.360	0.0434 *	k__Fungi	Ascomycota	Leotiomycetes	Helotiales	NA	NA	NA	639
Root nP	asv504	0.375	0.0061 **	k__Fungi	Glomeromycota	Glomeromycetes	Glomerales	Glomeraceae	NA	NA	503
Root nP	asv525	0.397	0.0047 **	k__Fungi	Basidiomycota	Agaricomycetes	Thelephorales	Thelephoraceae	Tomentella	NA	481
Root nP	asv769	0.472	0.0123 *	k__Fungi	Glomeromycota	Glomeromycetes	Glomerales	Glomeraceae	NA	NA	294
Root nP + Root P	asv6	0.381	0.0357 *	k__Fungi	NA	NA	NA	NA	NA	NA	18807
Root nP + Root P	asv79	0.388	0.0345 *	k__Fungi	Glomeromycota	Glomeromycetes	Glomerales	Glomeraceae	NA	NA	3433
Root P	asv103	0.454	0.0090 **	k__Fungi	Ascomycota	Leotiomycetes	Helotiales	Dermateaceae	NA	NA	2931
Root P	asv13	0.253	0.0285 *	k__Fungi	Ascomycota	Leotiomycetes	Helotiales	Hyaloscyphaceae	Trichopezizella	NA	12001
Root P	asv148	0.365	0.0410 *	k__Fungi	NA	NA	NA	NA	NA	NA	2035
Root P	asv184	0.380	0.0167 *	k__Fungi	Basidiomycota	Agaricomycetes	Sebacinales	Sebacinaceae	Sebacina	dimitica	1663
Root P	asv192	0.370	0.0389 *	k__Fungi	Glomeromycota	Glomeromycetes	Glomerales	Glomeraceae	NA	NA	1599
Root P	asv219	0.410	0.0168 *	k__Fungi	Ascomycota	Leotiomycetes	Helotiales	Helotiales_fam_Incertae_sedis	Cadophora	NA	1367
Root P	asv238	0.344	0.0027 **	k__Fungi	Ascomycota	Leotiomycetes	Helotiales	NA	NA	NA	1252
Root P	asv25	0.491	0.0029 **	k__Fungi	Ascomycota	Leotiomycetes	Helotiales	NA	NA	NA	8111
Root P	asv440	0.502	0.0030 **	k__Fungi	Ascomycota	Dothideomycetes	Pleosporales	Phaeosphaeriaceae	Paraphoma	NA	595
Root P	asv579	0.386	0.0268 *	k__Fungi	NA	NA	NA	NA	NA	NA	432
Root P	asv637	0.297	0.0496 *	k__Fungi	Ascomycota	NA	NA	NA	NA	NA	381
Root P	asv72	0.282	0.0012 **	k__Fungi	Ascomycota	Saccharomycetes	Saccharomycetales	Dipodascaceae	Dipodascus	geotrichum	3850
Root P	asv96	0.340	0.0419 *	k__Fungi	Ascomycota	Leotiomycetes	Helotiales	Helotiales_fam_Incertae_sedis	NA	NA	3046
Soil nP + Soil P	asv97	0.392	0.0304 *	k__Fungi	Ascomycota	Leotiomycetes	Helotiales	NA	NA	NA	3046
Soil nP	asv1003	0.385	0.0124 *	k__Fungi	NA	NA	NA	NA	NA	NA	195
Soil nP	asv1012	0.383	0.0500 *	k__Fungi	Ascomycota	Leotiomycetes	Helotiales	Helotiaceae	Tetracladium	NA	194
Soil nP	asv1026	0.497	0.0020 **	k__Fungi	Ascomycota	Dothideomycetes	Pleosporales	NA	NA	NA	189
Soil nP	asv1028	0.401	0.0482 *	k__Fungi	Ascomycota	Sordariomycetes	NA	NA	NA	NA	189
Soil nP	asv104	0.416	0.0120 *	k__Fungi	Ascomycota	Sordariomycetes	NA	NA	NA	NA	2921
Soil nP	asv1063	0.440	0.0108 *	k__Fungi	Ascomycota	Sordariomycetes	Hypocreales	Nectriaceae	Fusarium	armeniacum	177
Soil nP	asv1092	0.384	0.0395 *	k__Fungi	Ascomycota	Dothideomycetes	Capnodiales	Cladosporiaceae	Cladosporium	NA	170
Soil nP	asv111	0.287	0.0117 *	k__Fungi	Ascomycota	Eurotiomycetes	Eurotiales	Trichocomaceae	Sagenomella	humicola	2699
Soil nP	asv1120	0.412	0.0279 *	k__Fungi	Ascomycota	Leotiomycetes	Helotiales	Helotiales_fam_Incertae_sedis	NA	NA	164
Soil nP	asv1131	0.492	0.0108 *	k__Fungi	Ascomycota	Dothideomycetes	Pleosporales	Phaeosphaeriaceae	Setophoma	terrestris	162
Soil nP	asv1138	0.388	0.0398 *	k__Fungi	Ascomycota	Sordariomycetes	NA	NA	NA	NA	160
Soil nP	asv114	0.475	0.0019 **	k__Fungi	Ascomycota	Eurotiomycetes	Onygenales	NA	NA	NA	2589
Soil nP	asv1148	0.494	0.0108 *	k__Fungi	Ascomycota	Dothideomycetes	Pleosporales	Pleosporales_fam_Incertae_sedis	Pteridiospora	NA	159
Soil nP	asv115	0.629	0.0001 ***	k__Fungi	Ascomycota	Dothideomycetes	Pleosporales	Sporormiaceae	Preussia	flanaganii	2581
Soil nP	asv116	0.428	0.0027 **	k__Fungi	Ascomycota	Dothideomycetes	Pleosporales	Didymellaceae	Heterophoma	sylvatica	2580
Soil nP	asv1166	0.459	0.0109 *	k__Fungi	Ascomycota	Sordariomycetes	NA	NA	NA	NA	153
Soil nP	asv119	0.475	0.0045 **	k__Fungi	NA	NA	NA	NA	NA	NA	2543
Soil nP	asv1209	0.539	0.0020 **	k__Fungi	Ascomycota	Sordariomycetes	Sordariales	Sordariales_fam_Incertae_sedis	Staphylotrichum	boninense	146
Soil nP	asv1221	0.426	0.0494 *	k__Fungi	Ascomycota	Sordariomycetes	Sordariales	Chaetomiaceae	NA	NA	143
Soil nP	asv1227	0.561	0.0003 ***	k__Fungi	Basidiomycota	NA	NA	NA	NA	NA	142
Soil nP	asv1243	0.528	0.0008 ***	k__Fungi	Basidiomycota	Agaricomycetes	Polyporales	Ganodermataceae	Ganoderma	NA	139
Soil nP	asv1293	0.513	0.0005 ***	k__Fungi	Chytridiomycota	Rhizophydiomycetes	Rhizophydiales	NA	NA	NA	131
Soil nP	asv1303	0.443	0.0099 **	k__Fungi	Basidiomycota	Agaricomycetes	Hymenochaetales	Schizoporaceae	Hyphodontia	NA	128
Soil nP	asv1315	0.497	0.0027 **	k__Fungi	NA	NA	NA	NA	NA	NA	126
Soil nP	asv1324	0.374	0.0482 *	k__Fungi	Ascomycota	Sordariomycetes	Sordariales	Chaetomiaceae	NA	NA	125
Soil nP	asv1331	0.364	0.0395 *	k__Fungi	Ascomycota	Sordariomycetes	Hypocreales	Hypocreales_fam_Incertae_sedis	Acremonium	persicinum	124
Soil nP	asv1346	0.494	0.0099 **	k__Fungi	Ascomycota	Sordariomycetes	Hypocreales	Ophiocordycipitaceae	Tolypocladium	NA	122
Soil nP	asv1364	0.391	0.0102 *	k__Fungi	NA	NA	NA	NA	NA	NA	119
Soil nP	asv1388	0.421	0.0258 *	k__Fungi	Ascomycota	Lecanoromycetes	GS36	NA	NA	NA	115
Soil nP	asv139	0.369	0.0111 *	k__Fungi	Ascomycota	Pezizomycetes	Pezizales	Tuberaceae	Tuber	rufum	2174
Soil nP	asv1405	0.481	0.0105 *	k__Fungi	Ascomycota	Sordariomycetes	Xylariales	Microdochiaceae	Microdochium	NA	113
Soil nP	asv142	0.343	0.0482 *	k__Fungi	Ascomycota	Eurotiomycetes	Eurotiales	Aspergillaceae	Penicillium	nodositatum	2110
Soil nP	asv1474	0.445	0.0108 *	k__Fungi	NA	NA	NA	NA	NA	NA	103
Soil nP	asv150	0.499	0.0038 **	k__Fungi	Ascomycota	Sordariomycetes	Sordariales	Sordariales_fam_Incertae_sedis	Staphylotrichum	NA	1986
Soil nP	asv1529	0.392	0.0495 *	k__Fungi	NA	NA	NA	NA	NA	NA	96
Soil nP	asv1541	0.475	0.0094 **	k__Fungi	Rozellomycota	Rozellomycotina_cls_Incertae_sedis	GS11	NA	NA	NA	95
Soil nP	asv1551	0.408	0.0114 *	k__Fungi	NA	NA	NA	NA	NA	NA	94
Soil nP	asv158	0.420	0.0140 *	k__Fungi	Ascomycota	Dothideomycetes	Pleosporales	Morosphaeriaceae	Acrocalymma	NA	1898
Soil nP	asv1588	0.425	0.0108 *	k__Fungi	Basidiomycota	Agaricomycetes	Agaricales	Hymenogastraceae	Hebeloma	bulbiferum	90
Soil nP	asv16	0.365	0.0023 **	k__Fungi	Ascomycota	Eurotiomycetes	Chaetothyriales	Herpotrichiellaceae	Cladophialophora	NA	11338
Soil nP	asv1606	0.454	0.0110 *	k__Fungi	Ascomycota	Sordariomycetes	NA	NA	NA	NA	88
Soil nP	asv1624	0.413	0.0098 **	k__Fungi	Zoopagomycota	Zoopagomycetes	Zoopagales	Piptocephalidaceae	Syncephalis	plumigaleata	86
Soil nP	asv1625	0.475	0.0021 **	k__Fungi	Basidiomycota	NA	NA	NA	NA	NA	86
Soil nP	asv1640	0.490	0.0123 *	k__Fungi	NA	NA	NA	NA	NA	NA	84
Soil nP	asv167	0.341	0.0003 ***	k__Fungi	Ascomycota	Pezizomycetes	Pezizales	Ascobolaceae	Ascobolus	NA	1843
Soil nP	asv175	0.433	0.0048 **	k__Fungi	Ascomycota	NA	NA	NA	NA	NA	1748
Soil nP	asv1768	0.488	0.0097 **	k__Fungi	Ascomycota	Sordariomycetes	Chaetosphaeriales	Chaetosphaeriaceae	Chloridium	NA	75
Soil nP	asv180	0.446	0.0094 **	k__Fungi	Ascomycota	Sordariomycetes	Hypocreales	Ophiocordycipitaceae	Purpureocillium	lilacinum	1711
Soil nP	asv1804	0.469	0.0108 *	k__Fungi	Ascomycota	Sordariomycetes	NA	NA	NA	NA	73
Soil nP	asv1822	0.445	0.0494 *	k__Fungi	NA	NA	NA	NA	NA	NA	71
Soil nP	asv1851	0.605	0.0001 ***	k__Fungi	Ascomycota	Dothideomycetes	Pleosporales	Sporormiaceae	Preussia	tenerifae	69
Soil nP	asv1872	0.391	0.0482 *	k__Fungi	NA	NA	NA	NA	NA	NA	68
Soil nP	asv1962	0.458	0.0109 *	k__Fungi	Ascomycota	Sordariomycetes	Savoryellales	NA	NA	NA	63
Soil nP	asv204	0.486	0.0034 **	k__Fungi	Ascomycota	Pezizomycotina_cls_Incertae_sedis	Pezizomycotina_ord_Incertae_sedis	Pezizomycotina_fam_Incertae_sedis	Ciliophora	NA	1506
Soil nP	asv2133	0.396	0.0483 *	k__Fungi	Ascomycota	Leotiomycetes	Helotiales	NA	NA	NA	56
Soil nP	asv2179	0.432	0.0109 *	k__Fungi	NA	NA	NA	NA	NA	NA	54
Soil nP	asv2236	0.400	0.0193 *	k__Fungi	NA	NA	NA	NA	NA	NA	52
Soil nP	asv226	0.306	0.0482 *	k__Fungi	Basidiomycota	Agaricostilbomycetes	NA	NA	NA	NA	1301
Soil nP	asv2270	0.481	0.0112 *	k__Fungi	Ascomycota	Sordariomycetes	Chaetosphaeriales	Chaetosphaeriaceae	Chaetosphaeria	NA	51
Soil nP	asv241	0.380	0.0045 **	k__Fungi	Ascomycota	Sordariomycetes	Hypocreales	Nectriaceae	Fusarium	oxysporum	1227
Soil nP	asv2443	0.516	0.0050 **	k__Fungi	NA	NA	NA	NA	NA	NA	45
Soil nP	asv250	0.453	0.0002 ***	k__Fungi	Ascomycota	Leotiomycetes	Helotiales	Myxotrichaceae	Oidiodendron	chlamydosporicum	1182
Soil nP	asv251	0.468	0.0001 ***	k__Fungi	Ascomycota	Sordariomycetes	Xylariales	NA	NA	NA	1182
Soil nP	asv2561	0.522	0.0109 *	k__Fungi	Ascomycota	Leotiomycetes	Helotiales	Helotiales_fam_Incertae_sedis	Spirosphaera	minuta	42
Soil nP	asv257	0.348	0.0392 *	k__Fungi	Ascomycota	Sordariomycetes	Hypocreales	Nectriaceae	Fusarium	solani	1119
Soil nP	asv2685	0.445	0.0461 *	k__Fungi	Ascomycota	Dothideomycetes	Capnodiales	Dissoconiaceae	Ramichloridium	anceps	38
Soil nP	asv2738	0.419	0.0478 *	k__Fungi	Basidiomycota	NA	NA	NA	NA	NA	37
Soil nP	asv279	0.309	0.0021 **	k__Fungi	NA	NA	NA	NA	NA	NA	1029
Soil nP	asv287	0.610	0.0002 ***	k__Fungi	NA	NA	NA	NA	NA	NA	998
Soil nP	asv302	0.489	0.0029 **	k__Fungi	Ascomycota	Sordariomycetes	NA	NA	NA	NA	945
Soil nP	asv31	0.413	0.0003 ***	k__Fungi	Ascomycota	Eurotiomycetes	Eurotiales	Trichocomaceae	Sagenomella	humicola	7094
Soil nP	asv310	0.518	0.0014 **	k__Fungi	Ascomycota	Sordariomycetes	Sordariales	Chaetomiaceae	Trichocladium	opacum	918
Soil nP	asv3135	0.567	0.0013 **	k__Fungi	NA	NA	NA	NA	NA	NA	28
Soil nP	asv3148	0.519	0.0024 **	k__Fungi	NA	NA	NA	NA	NA	NA	28
Soil nP	asv317	0.384	0.0482 *	k__Fungi	Ascomycota	Sordariomycetes	Hypocreales	Hypocreaceae	Monocillium	griseo-ochraceum	903
Soil nP	asv319	0.359	0.0010 ***	k__Fungi	Ascomycota	Sordariomycetes	NA	NA	NA	NA	893
Soil nP	asv32	0.298	0.0045 **	k__Fungi	Ascomycota	Sordariomycetes	Hypocreales	Nectriaceae	Fusarium	solani	7026
Soil nP	asv340	0.465	0.0058 **	k__Fungi	Ascomycota	Sordariomycetes	Hypocreales	Nectriaceae	Volutella	NA	811
Soil nP	asv3487	0.419	0.0482 *	k__Fungi	Basidiomycota	Agaricomycetes	Polyporales	Panaceae	Cymatoderma	caperatum	22
Soil nP	asv37	0.428	0.0132 *	k__Fungi	Basidiomycota	Tremellomycetes	Filobasidiales	Piskurozymaceae	Solicoccozyma	NA	6325
Soil nP	asv383	0.311	0.0475 *	k__Fungi	Ascomycota	Orbiliomycetes	NA	NA	NA	NA	725
Soil nP	asv3847	0.484	0.0102 *	k__Fungi	NA	NA	NA	NA	NA	NA	17
Soil nP	asv388	0.388	0.0032 **	k__Fungi	Ascomycota	Sordariomycetes	Hypocreales	Cordycipitaceae	Beauveria	NA	715
Soil nP	asv392	0.328	0.0125 *	k__Fungi	Ascomycota	Sordariomycetes	Savoryellales	NA	NA	NA	686
Soil nP	asv393	0.475	0.0114 *	k__Fungi	Ascomycota	Sordariomycetes	Sordariales	Cephalothecaceae	NA	NA	679
Soil nP	asv397	0.498	0.0108 *	k__Fungi	Ascomycota	Leotiomycetes	Helotiales	Hyaloscyphaceae	Lachnellula	fuscosanguinea	672
Soil nP	asv3985	0.380	0.0479 *	k__Fungi	NA	NA	NA	NA	NA	NA	15
Soil nP	asv3989	0.429	0.0483 *	k__Fungi	NA	NA	NA	NA	NA	NA	15
Soil nP	asv41	0.510	0.0016 **	k__Fungi	Ascomycota	Sordariomycetes	Hypocreales	Clavicipitaceae	Metarhizium	carneum	5961
Soil nP	asv423	0.449	0.0188 *	k__Fungi	NA	NA	NA	NA	NA	NA	623
Soil nP	asv445	0.494	0.0044 **	k__Fungi	Ascomycota	Dothideomycetes	Botryosphaeriales	Botryosphaeriaceae	Macrophomina	pseudophaseolina	589
Soil nP	asv446	0.387	0.0317 *	k__Fungi	Ascomycota	Dothideomycetes	Pleosporales	Thyridariaceae	Roussoella	NA	589
Soil nP	asv45	0.375	0.0102 *	k__Fungi	Ascomycota	Dothideomycetes	Pleosporales	Lophiotremataceae	NA	NA	5771
Soil nP	asv480	0.530	0.0021 **	k__Fungi	Glomeromycota	Glomeromycetes	Diversisporales	NA	NA	NA	539
Soil nP	asv481	0.452	0.0087 **	k__Fungi	Ascomycota	NA	NA	NA	NA	NA	538
Soil nP	asv49	0.417	0.0033 **	k__Fungi	Ascomycota	Sordariomycetes	NA	NA	NA	NA	5451
Soil nP	asv494	0.538	0.0022 **	k__Fungi	Ascomycota	Sordariomycetes	Hypocreales	Hypocreaceae	Trichoderma	albolutescens	515
Soil nP	asv500	0.408	0.0262 *	k__Fungi	Ascomycota	Sordariomycetes	Coniochaetales	Coniochaetaceae	Coniochaeta	canina	507
Soil nP	asv502	0.506	0.0024 **	k__Fungi	Ascomycota	Sordariomycetes	Hypocreales	Clavicipitaceae	Metacordyceps	chlamydosporia	505
Soil nP	asv515	0.526	0.0014 **	k__Fungi	Ascomycota	Eurotiomycetes	Eurotiales	Aspergillaceae	Penicillium	jacksonii	493
Soil nP	asv528	0.526	0.0019 **	k__Fungi	Ascomycota	NA	NA	NA	NA	NA	480
Soil nP	asv549	0.429	0.0108 *	k__Fungi	Ascomycota	Sordariomycetes	Sordariales	Chaetomiaceae	NA	NA	466
Soil nP	asv554	0.454	0.0002 ***	k__Fungi	Ascomycota	Sordariomycetes	Hypocreales	Bionectriaceae	NA	NA	461
Soil nP	asv557	0.398	0.0235 *	k__Fungi	Basidiomycota	Geminibasidiomycetes	Geminibasidiales	Geminibasidiaceae	Geminibasidium	NA	458
Soil nP	asv569	0.335	0.0275 *	k__Fungi	Ascomycota	Sordariomycetes	Xylariales	Bartaliniaceae	Truncatella	angustata	447
Soil nP	asv582	0.409	0.0282 *	k__Fungi	Ascomycota	Dothideomycetes	Pleosporales	Dictyosporiaceae	Dictyosporium	NA	431
Soil nP	asv60	0.459	0.0005 ***	k__Fungi	Ascomycota	GS35	NA	NA	NA	NA	4549
Soil nP	asv611	0.445	0.0013 **	k__Fungi	NA	NA	NA	NA	NA	NA	3
Soil nP	asv614	0.322	0.0482 *	k__Fungi	Basidiomycota	NA	NA	NA	NA	NA	399
Soil nP	asv625	0.510	0.0108 *	k__Fungi	Ascomycota	Eurotiomycetes	Eurotiales	Aspergillaceae	Aspergillus	capensis	390
Soil nP	asv629	0.392	0.0092 **	k__Fungi	Ascomycota	Leotiomycetes	Helotiales	Myxotrichaceae	NA	NA	386
Soil nP	asv632	0.452	0.0020 **	k__Fungi	Ascomycota	Sordariomycetes	Conioscyphales	Conioscyphaceae	Conioscypha	minutispora	384
Soil nP	asv638	0.497	0.0096 **	k__Fungi	Ascomycota	NA	NA	NA	NA	NA	381
Soil nP	asv648	0.459	0.0111 *	k__Fungi	Ascomycota	Eurotiomycetes	Onygenales	NA	NA	NA	371
Soil nP	asv658	0.426	0.0184 *	k__Fungi	Ascomycota	Leotiomycetes	Helotiales	Myxotrichaceae	NA	NA	362
Soil nP	asv691	0.387	0.0324 *	k__Fungi	Ascomycota	Dothideomycetes	Capnodiales	NA	NA	NA	337
Soil nP	asv695	0.374	0.0453 *	k__Fungi	Ascomycota	Sordariomycetes	Hypocreales	Nectriaceae	Pseudocosmospora	NA	335
Soil nP	asv724	0.469	0.0068 **	k__Fungi	Ascomycota	Sordariomycetes	NA	NA	NA	NA	320
Soil nP	asv73	0.363	0.0254 *	k__Fungi	Ascomycota	Eurotiomycetes	Eurotiales	Aspergillaceae	Penicillium	NA	3834
Soil nP	asv735	0.398	0.0492 *	k__Fungi	Ascomycota	Eurotiomycetes	NA	NA	NA	NA	314
Soil nP	asv74	0.415	0.0044 **	k__Fungi	Ascomycota	Sordariomycetes	Hypocreales	Hypocreaceae	Trichoderma	NA	3759
Soil nP	asv744	0.384	0.0160 *	k__Fungi	Ascomycota	Leotiomycetes	Helotiales	Myxotrichaceae	Oidiodendron	griseum	308
Soil nP	asv748	0.369	0.0450 *	k__Fungi	Ascomycota	Eurotiomycetes	Chaetothyriales	Herpotrichiellaceae	Cladophialophora	minutissima	307
Soil nP	asv749	0.419	0.0282 *	k__Fungi	Ascomycota	Eurotiomycetes	Chaetothyriales	NA	NA	NA	307
Soil nP	asv754	0.436	0.0464 *	k__Fungi	Basidiomycota	Agaricomycetes	NA	NA	NA	NA	305
Soil nP	asv763	0.529	0.0019 **	k__Fungi	Ascomycota	Dothideomycetes	Pleosporales	NA	NA	NA	297
Soil nP	asv766	0.538	0.0017 **	k__Fungi	NA	NA	NA	NA	NA	NA	295
Soil nP	asv771	0.506	0.0096 **	k__Fungi	Ascomycota	Sordariomycetes	Coniochaetales	Coniochaetaceae	Coniochaeta	verticillata	294
Soil nP	asv779	0.424	0.0239 *	k__Fungi	Ascomycota	Sordariomycetes	Hypocreales	Hypocreaceae	Monocillium	griseo-ochraceum	289
Soil nP	asv8	0.566	0.0002 ***	k__Fungi	Ascomycota	Eurotiomycetes	NA	NA	Paracladophialophora	NA	14068
Soil nP	asv80	0.428	0.0116 *	k__Fungi	Ascomycota	Eurotiomycetes	Eurotiales	Aspergillaceae	Penicillium	NA	3424
Soil nP	asv801	0.361	0.0020 **	k__Fungi	Ascomycota	Sordariomycetes	Pisorisporiales	Pisorisporiaceae	Achroceratosphaeria	potamia	276
Soil nP	asv81	0.411	0.0052 **	k__Fungi	Ascomycota	Leotiomycetes	Helotiales	Myxotrichaceae	Oidiodendron	pilicola	3406
Soil nP	asv811	0.451	0.0099 **	k__Fungi	Glomeromycota	Glomeromycetes	Diversisporales	NA	NA	NA	271
Soil nP	asv821	0.508	0.0028 **	k__Fungi	Ascomycota	Sordariomycetes	Conioscyphales	Conioscyphaceae	Conioscypha	minutispora	268
Soil nP	asv842	0.361	0.0204 *	k__Fungi	Ascomycota	Eurotiomycetes	Chaetothyriales	Herpotrichiellaceae	Cladophialophora	chaetospira	255
Soil nP	asv847	0.480	0.0108 *	k__Fungi	Ascomycota	Sordariomycetes	NA	NA	NA	NA	253
Soil nP	asv864	0.383	0.0494 *	k__Fungi	Ascomycota	Leotiomycetes	Helotiales	Myxotrichaceae	NA	NA	247
Soil nP	asv876	0.503	0.0020 **	k__Fungi	Ascomycota	Sordariomycetes	NA	NA	NA	NA	243
Soil nP	asv880	0.457	0.0104 *	k__Fungi	Ascomycota	Sordariomycetes	NA	NA	NA	NA	241
Soil nP	asv900	0.344	0.0075 **	k__Fungi	Ascomycota	Sordariomycetes	Hypocreales	NA	NA	NA	234
Soil nP	asv935	0.392	0.0123 *	k__Fungi	Rozellomycota	Rozellomycotina_cls_Incertae_sedis	GS11	NA	NA	NA	221
Soil nP	asv945	0.365	0.0372 *	k__Fungi	Ascomycota	Sordariomycetes	NA	NA	NA	NA	217
Soil nP	asv999	0.269	0.0478 *	k__Fungi	Ascomycota	Sordariomycetes	NA	NA	NA	NA	196
Soil nP + Soil P	asv10	0.441	0.0090 **	k__Fungi	Ascomycota	Sordariomycetes	Hypocreales	Nectriaceae	Fusarium	oxysporum	13511
Soil nP + Soil P	asv1000	0.501	0.0029 **	k__Fungi	Mucoromycota	Umbelopsidomycetes	Umbelopsidales	Umbelopsidaceae	Umbelopsis	NA	195
Soil nP + Soil P	asv105	0.461	0.0081 **	k__Fungi	Ascomycota	Leotiomycetes	Helotiales	Dermateaceae	Pezicula	melanigena	2914
Soil nP + Soil P	asv117	0.386	0.0294 *	k__Fungi	Ascomycota	Eurotiomycetes	Eurotiales	Aspergillaceae	Penicillium	jensenii	2558
Soil nP + Soil P	asv1180	0.389	0.0331 *	k__Fungi	NA	NA	NA	NA	NA	NA	151
Soil nP + Soil P	asv130	0.503	0.0021 **	k__Fungi	Ascomycota	Eurotiomycetes	Eurotiales	Trichocomaceae	Talaromyces	NA	2296
Soil nP + Soil P	asv140	0.379	0.0497 *	k__Fungi	Ascomycota	Sordariomycetes	Sordariales	Chaetomiaceae	NA	NA	2159
Soil nP + Soil P	asv145	0.604	0.0004 ***	k__Fungi	Ascomycota	Eurotiomycetes	Eurotiales	Aspergillaceae	Penicillium	atrosanguineum	2062
Soil nP + Soil P	asv1450	0.378	0.0408 *	k__Fungi	NA	NA	NA	NA	NA	NA	106
Soil nP + Soil P	asv15	0.502	0.0029 **	k__Fungi	Ascomycota	Sordariomycetes	Hypocreales	Hypocreaceae	Trichoderma	NA	11362
Soil nP + Soil P	asv156	0.394	0.0267 *	k__Fungi	Ascomycota	Leotiomycetes	Helotiales	Helotiales_fam_Incertae_sedis	Leohumicola	verrucosa	1905
Soil nP + Soil P	asv161	0.539	0.0008 ***	k__Fungi	Ascomycota	Eurotiomycetes	Eurotiales	Aspergillaceae	Penicillium	jacksonii	1887
Soil nP + Soil P	asv165	0.457	0.0085 **	k__Fungi	Ascomycota	Dothideomycetes	Botryosphaeriales	Botryosphaeriaceae	Macrophomina	NA	1859
Soil nP + Soil P	asv170	0.558	0.0007 ***	k__Fungi	Glomeromycota	Glomeromycetes	Diversisporales	NA	NA	NA	1829
Soil nP + Soil P	asv174	0.473	0.0035 **	k__Fungi	Ascomycota	Dothideomycetes	Pleosporales	Periconiaceae	Periconia	NA	1773
Soil nP + Soil P	asv1767	0.374	0.0456 *	k__Fungi	Chytridiomycota	Lobulomycetes	NA	NA	NA	NA	75
Soil nP + Soil P	asv189	0.417	0.0190 *	k__Fungi	Ascomycota	Sordariomycetes	Hypocreales	Nectriaceae	Mariannaea	fusiformis	1628
Soil nP + Soil P	asv2	0.652	0.0001 ***	k__Fungi	Ascomycota	Eurotiomycetes	Chaetothyriales	Herpotrichiellaceae	Exophiala	equina	51678
Soil nP + Soil P	asv216	0.610	0.0002 ***	k__Fungi	Basidiomycota	NA	NA	NA	NA	NA	1375
Soil nP + Soil P	asv222	0.607	0.0004 ***	k__Fungi	Ascomycota	Sordariomycetes	Hypocreales	Bionectriaceae	Gliomastix	murorum	1326
Soil nP + Soil P	asv228	0.562	0.0004 ***	k__Fungi	Ascomycota	Sordariomycetes	Hypocreales	Nectriaceae	Cylindrocarpon	NA	1294
Soil nP + Soil P	asv242	0.519	0.0020 **	k__Fungi	NA	NA	NA	NA	NA	NA	1214
Soil nP + Soil P	asv244	0.478	0.0052 **	k__Fungi	Ascomycota	Eurotiomycetes	Eurotiales	Aspergillaceae	Penicillium	NA	1213
Soil nP + Soil P	asv261	0.364	0.0499 *	k__Fungi	Ascomycota	Leotiomycetes	Helotiales	Helotiaceae	Tetracladium	NA	1086
Soil nP + Soil P	asv291	0.627	0.0002 ***	k__Fungi	Basidiomycota	NA	NA	NA	NA	NA	988
Soil nP + Soil P	asv295	0.394	0.0291 *	k__Fungi	Ascomycota	NA	NA	NA	NA	NA	961
Soil nP + Soil P	asv3	0.560	0.0004 ***	k__Fungi	Ascomycota	Eurotiomycetes	Eurotiales	Aspergillaceae	NA	NA	31269
Soil nP + Soil P	asv307	0.418	0.0173 *	k__Fungi	Ascomycota	Sordariomycetes	Hypocreales	Hypocreaceae	Monocillium	griseo-ochraceum	930
Soil nP + Soil P	asv323	0.434	0.0125 *	k__Fungi	Ascomycota	Eurotiomycetes	Eurotiales	Aspergillaceae	Aspergillus	spelaeus	889
Soil nP + Soil P	asv361	0.532	0.0008 ***	k__Fungi	Basidiomycota	Ustilaginomycetes	Ustilaginales	Ustilaginaceae	Sporisorium	lepturi	760
Soil nP + Soil P	asv362	0.419	0.0186 *	k__Fungi	Ascomycota	Eurotiomycetes	Eurotiales	Aspergillaceae	Penicillium	NA	760
Soil nP + Soil P	asv369	0.455	0.0103 *	k__Fungi	NA	NA	NA	NA	NA	NA	749
Soil nP + Soil P	asv387	0.476	0.0060 **	k__Fungi	NA	NA	NA	NA	NA	NA	715
Soil nP + Soil P	asv396	0.386	0.0303 *	k__Fungi	Ascomycota	Sordariomycetes	Sordariales	Chaetomiaceae	NA	NA	672
Soil nP + Soil P	asv413	0.379	0.0441 *	k__Fungi	Ascomycota	Dothideomycetes	Pleosporales	NA	NA	NA	644
Soil nP + Soil P	asv416	0.445	0.0096 **	k__Fungi	Ascomycota	Eurotiomycetes	NA	NA	NA	NA	635
Soil nP + Soil P	asv463	0.436	0.0151 *	k__Fungi	Ascomycota	Sordariomycetes	Sordariales	Lasiosphaeriaceae	Schizothecium	miniglutinans	561
Soil nP + Soil P	asv522	0.404	0.0314 *	k__Fungi	NA	NA	NA	NA	NA	NA	482
Soil nP + Soil P	asv567	0.451	0.0149 *	k__Fungi	NA	NA	NA	NA	NA	NA	447
Soil nP + Soil P	asv583	0.403	0.0208 *	k__Fungi	Ascomycota	Sordariomycetes	Trichosphaeriales	Trichosphaeriaceae	Nigrospora	oryzae	429
Soil nP + Soil P	asv602	0.453	0.0131 *	k__Fungi	NA	NA	NA	NA	NA	NA	409
Soil nP + Soil P	asv616	0.419	0.0242 *	k__Fungi	Ascomycota	Eurotiomycetes	Eurotiales	Aspergillaceae	Penicillium	paczoskii	398
Soil nP + Soil P	asv62	0.551	0.0008 ***	k__Fungi	Ascomycota	Sordariomycetes	Sordariales	Chaetomiaceae	Humicola	grisea	4376
Soil nP + Soil P	asv68	0.660	0.0001 ***	k__Fungi	Ascomycota	Sordariomycetes	Hypocreales	Ophiocordycipitaceae	Purpureocillium	NA	4068
Soil nP + Soil P	asv697	0.518	0.0021 **	k__Fungi	Basidiomycota	Agaricomycetes	Polyporales	Ganodermataceae	Ganoderma	NA	334
Soil nP + Soil P	asv7	0.627	0.0001 ***	k__Fungi	Ascomycota	Eurotiomycetes	Chaetothyriales	Herpotrichiellaceae	Exophiala	equina	15250
Soil nP + Soil P	asv70	0.416	0.0170 *	k__Fungi	Ascomycota	Eurotiomycetes	Chaetothyriales	Herpotrichiellaceae	Cladophialophora	NA	3992
Soil nP + Soil P	asv718	0.380	0.0497 *	k__Fungi	Ascomycota	Sordariomycetes	Sordariales	Lasiosphaeriaceae	Podospora	decidua	322
Soil nP + Soil P	asv828	0.419	0.0277 *	k__Fungi	Ascomycota	Dothideomycetes	Botryosphaeriales	Botryosphaeriaceae	Macrophomina	pseudophaseolina	263
Soil nP + Soil P	asv89	0.687	0.0001 ***	k__Fungi	Ascomycota	Dothideomycetes	Capnodiales	NA	NA	NA	3217
Soil nP + Soil P	asv926	0.450	0.0093 **	k__Fungi	NA	NA	NA	NA	NA	NA	223
Soil nP + Soil P	asv95	0.377	0.0472 *	k__Fungi	Ascomycota	Leotiomycetes	Helotiales	Helotiales_fam_Incertae_sedis	Leohumicola	verrucosa	3105
Soil P	asv1025	0.343	0.0123 *	k__Fungi	Ascomycota	Sordariomycetes	Sordariales	Lasiosphaeriaceae	NA	NA	189
Soil P	asv1040	0.367	0.0110 *	k__Fungi	NA	NA	NA	NA	NA	NA	185
Soil P	asv1061	0.580	0.0025 **	k__Fungi	Basidiomycota	Cystobasidiomycetes	Erythrobasidiales	Erythrobasidiales_fam_Incertae_sedis	Sakaguchia	NA	177
Soil P	asv1113	0.460	0.0123 *	k__Fungi	NA	NA	NA	NA	NA	NA	165
Soil P	asv1116	0.414	0.0495 *	k__Fungi	Ascomycota	Sordariomycetes	Sordariales	NA	NA	NA	165
Soil P	asv1220	0.509	0.0095 **	k__Fungi	NA	NA	NA	NA	NA	NA	143
Soil P	asv1232	0.431	0.0267 *	k__Fungi	Ascomycota	Sordariomycetes	Sordariales	Lasiosphaeriaceae	Schizothecium	miniglutinans	141
Soil P	asv124	0.366	0.0496 *	k__Fungi	Ascomycota	Sordariomycetes	Hypocreales	Hypocreaceae	Trichoderma	spirale	2393
Soil P	asv126	0.368	0.0020 **	k__Fungi	Ascomycota	Sordariomycetes	Conioscyphales	Conioscyphaceae	Conioscypha	minutispora	2363
Soil P	asv1376	0.479	0.0103 *	k__Fungi	Ascomycota	Sordariomycetes	Pisorisporiales	Pisorisporiaceae	Achroceratosphaeria	potamia	116
Soil P	asv1386	0.373	0.0486 *	k__Fungi	NA	NA	NA	NA	NA	NA	115
Soil P	asv1393	0.296	0.0120 *	k__Fungi	Basidiomycota	Agaricomycetes	Polyporales	Panaceae	Cymatoderma	caperatum	115
Soil P	asv1412	0.479	0.0092 **	k__Fungi	Ascomycota	Pezizomycotina_cls_Incertae_sedis	Pezizomycotina_ord_Incertae_sedis	Pezizomycotina_fam_Incertae_sedis	Ciliophora	NA	112
Soil P	asv1437	0.392	0.0488 *	k__Fungi	Basidiomycota	Tremellomycetes	Trichosporonales	Trichosporonaceae	Apiotrichum	dulcitum	108
Soil P	asv1454	0.492	0.0042 **	k__Fungi	Basidiomycota	NA	NA	NA	NA	NA	106
Soil P	asv1461	0.517	0.0102 *	k__Fungi	NA	NA	NA	NA	NA	NA	105
Soil P	asv1464	0.450	0.0091 **	k__Fungi	Ascomycota	Sordariomycetes	NA	NA	NA	NA	105
Soil P	asv1485	0.435	0.0143 *	k__Fungi	NA	NA	NA	NA	NA	NA	102
Soil P	asv1486	0.360	0.0495 *	k__Fungi	NA	NA	NA	NA	NA	NA	102
Soil P	asv1556	0.437	0.0018 **	k__Fungi	Ascomycota	Saccharomycetes	Saccharomycetales	Lipomycetaceae	Lipomyces	tetrasporus	93
Soil P	asv1592	0.422	0.0493 *	k__Fungi	Basidiomycota	Agaricomycetes	Thelephorales	Thelephoraceae	Tomentella	NA	90
Soil P	asv1613	0.446	0.0184 *	k__Fungi	Ascomycota	Pezizomycetes	Pezizales	Pyronemataceae	Scutellinia	heterosculpturata	87
Soil P	asv162	0.563	0.0005 ***	k__Fungi	Ascomycota	Sordariomycetes	Hypocreales	Hypocreaceae	Trichoderma	NA	1883
Soil P	asv1690	0.397	0.0493 *	k__Fungi	Ascomycota	Sordariomycetes	Hypocreales	Ophiocordycipitaceae	Tolypocladium	NA	81
Soil P	asv1707	0.477	0.0110 *	k__Fungi	NA	NA	NA	NA	NA	NA	80
Soil P	asv1726	0.399	0.0271 *	k__Fungi	Ascomycota	Orbiliomycetes	NA	NA	NA	NA	78
Soil P	asv1735	0.514	0.0056 **	k__Fungi	Chytridiomycota	Rhizophydiomycetes	Rhizophydiales	NA	NA	NA	78
Soil P	asv176	0.425	0.0041 **	k__Fungi	Ascomycota	Sordariomycetes	Diaporthales	Diaporthaceae	Diaporthe	columnaris	1748
Soil P	asv1796	0.400	0.0242 *	k__Fungi	NA	NA	NA	NA	NA	NA	73
Soil P	asv1869	0.410	0.0191 *	k__Fungi	Ascomycota	Sordariomycetes	Ophiostomatales	Ophiostomatales_fam_Incertae_sedis	Spumatoria	longicollis	68
Soil P	asv1897	0.394	0.0281 *	k__Fungi	Basidiomycota	Geminibasidiomycetes	Geminibasidiales	Geminibasidiaceae	Basidioascus	persicus	66
Soil P	asv1996	0.389	0.0491 *	k__Fungi	Ascomycota	Leotiomycetes	Helotiales	NA	NA	NA	61
Soil P	asv1998	0.522	0.0032 **	k__Fungi	NA	NA	NA	NA	NA	NA	61
Soil P	asv209	0.408	0.0087 **	k__Fungi	Ascomycota	Leotiomycetes	Helotiales	Helotiales_fam_Incertae_sedis	Leohumicola	verrucosa	1465
Soil P	asv223	0.419	0.0188 *	k__Fungi	Ascomycota	Pezizomycetes	Pezizales	Ascobolaceae	Ascobolus	NA	1314
Soil P	asv2344	0.481	0.0102 *	k__Fungi	Ascomycota	Eurotiomycetes	Eurotiales	Aspergillaceae	Aspergillus	inflatus	49
Soil P	asv239	0.408	0.0233 *	k__Fungi	Ascomycota	Leotiomycetes	Helotiales	Helotiales_fam_Incertae_sedis	Leohumicola	verrucosa	1247
Soil P	asv243	0.401	0.0107 *	k__Fungi	Ascomycota	Eurotiomycetes	Onygenales	NA	NA	NA	1214
Soil P	asv255	0.328	0.0026 **	k__Fungi	Ascomycota	NA	NA	NA	NA	NA	1134
Soil P	asv26	0.389	0.0283 *	k__Fungi	Ascomycota	NA	NA	NA	NA	NA	8090
Soil P	asv3115	0.503	0.0120 *	k__Fungi	NA	NA	NA	NA	NA	NA	29
Soil P	asv314	0.432	0.0053 **	k__Fungi	Ascomycota	NA	NA	NA	NA	NA	914
Soil P	asv3375	0.422	0.0098 **	k__Fungi	Ascomycota	Saccharomycetes	Saccharomycetales	Lipomycetaceae	Lipomyces	lipofer	24
Soil P	asv339	0.419	0.0171 *	k__Fungi	Ascomycota	Eurotiomycetes	NA	NA	NA	NA	817
Soil P	asv342	0.400	0.0245 *	k__Fungi	Ascomycota	Eurotiomycetes	Eurotiales	Aspergillaceae	Aspergillus	spelaeus	809
Soil P	asv343	0.410	0.0111 *	k__Fungi	Ascomycota	Eurotiomycetes	Eurotiales	Aspergillaceae	Penicillium	hoeksii	807
Soil P	asv3643	0.460	0.0162 *	k__Fungi	NA	NA	NA	NA	NA	NA	20
Soil P	asv365	0.380	0.0103 *	k__Fungi	Ascomycota	Eurotiomycetes	Eurotiales	Trichocomaceae	Talaromyces	albobiverticillius	757
Soil P	asv3760	0.372	0.0045 **	k__Fungi	NA	NA	NA	NA	NA	NA	18
Soil P	asv389	0.404	0.0099 **	k__Fungi	Ascomycota	Eurotiomycetes	Onygenales	Onygenales_fam_Incertae_sedis	Arthropsis	hispanica	700
Soil P	asv4	0.354	0.0425 *	k__Fungi	Ascomycota	Eurotiomycetes	Chaetothyriales	Herpotrichiellaceae	Cladophialophora	NA	24547
Soil P	asv40	0.370	0.0395 *	k__Fungi	Ascomycota	Leotiomycetes	Helotiales	Helotiales_fam_Incertae_sedis	Leohumicola	verrucosa	6054
Soil P	asv4001	0.441	0.0500 *	k__Fungi	NA	NA	NA	NA	NA	NA	15
Soil P	asv406	0.347	0.0024 **	k__Fungi	Ascomycota	Sordariomycetes	Hypocreales	Clavicipitaceae	Metarhizium	marquandii	654
Soil P	asv422	0.497	0.0040 **	k__Fungi	Ascomycota	Sordariomycetes	Sordariales	Chaetomiaceae	NA	NA	623
Soil P	asv479	0.333	0.0270 *	k__Fungi	Ascomycota	Sordariomycetes	Hypocreales	Hypocreales_fam_Incertae_sedis	Acremonium	spinosum	540
Soil P	asv484	0.427	0.0155 *	k__Fungi	Ascomycota	Sordariomycetes	NA	NA	NA	NA	535
Soil P	asv50	0.451	0.0186 *	k__Fungi	Ascomycota	Sordariomycetes	NA	NA	NA	NA	5287
Soil P	asv513	0.317	0.0106 *	k__Fungi	Ascomycota	Sordariomycetes	Hypocreales	Nectriaceae	Fusarium	nematophilum	494
Soil P	asv551	0.465	0.0067 **	k__Fungi	Ascomycota	Sordariomycetes	Hypocreales	Clavicipitaceae	Metapochonia	suchlasporia	464
Soil P	asv556	0.426	0.0001 ***	k__Fungi	Ascomycota	Pezizomycotina_cls_Incertae_sedis	Pezizomycotina_ord_Incertae_sedis	Pezizomycotina_fam_Incertae_sedis	Ciliophora	NA	459
Soil P	asv560	0.471	0.0034 **	k__Fungi	Basidiomycota	NA	NA	NA	NA	NA	457
Soil P	asv565	0.510	0.0099 **	k__Fungi	Ascomycota	Sordariomycetes	Hypocreales	Ophiocordycipitaceae	Purpureocillium	lilacinum	449
Soil P	asv576	0.497	0.0017 **	k__Fungi	Ascomycota	Sordariomycetes	Hypocreales	Cordycipitaceae	Beauveria	felina	434
Soil P	asv636	0.352	0.0493 *	k__Fungi	NA	NA	NA	NA	NA	NA	383
Soil P	asv64	0.298	0.0493 *	k__Fungi	Ascomycota	Dothideomycetes	Mytilinidales	Gloniaceae	Cenococcum	geophilum	4367
Soil P	asv640	0.481	0.0001 ***	k__Fungi	Ascomycota	Sordariomycetes	Hypocreales	Nectriaceae	Mariannaea	fusiformis	379
Soil P	asv655	0.362	0.0099 **	k__Fungi	Ascomycota	Sordariomycetes	Pisorisporiales	Pisorisporiaceae	Achroceratosphaeria	potamia	365
Soil P	asv733	0.423	0.0500 *	k__Fungi	Ascomycota	Sordariomycetes	Hypocreales	Nectriaceae	Thelonectria	rubrococca	315
Soil P	asv750	0.442	0.0123 *	k__Fungi	Ascomycota	Sordariomycetes	NA	NA	NA	NA	307
Soil P	asv809	0.424	0.0005 ***	k__Fungi	Ascomycota	NA	NA	NA	NA	NA	272
Soil P	asv871	0.311	0.0265 *	k__Fungi	Ascomycota	Dothideomycetes	Pleosporales	NA	NA	NA	246
Soil P	asv920	0.467	0.0104 *	k__Fungi	Basidiomycota	Agaricomycetes	Agaricales	Clavariaceae	Clavulinopsis	luteonana	226
Soil P	asv927	0.387	0.0187 *	k__Fungi	Basidiomycota	Agaricomycetes	Thelephorales	Thelephoraceae	Tomentella	NA	223
Soil P	asv931	0.351	0.0096 **	k__Fungi	Ascomycota	Dothideomycetes	Pleosporales	NA	NA	NA	222
Soil P	asv934	0.571	0.0005 ***	k__Fungi	NA	NA	NA	NA	NA	NA	221
invC = multipatt(pc1, Root or Soil, func = "r.g", control = how(nperm=9999))
Significance level (alpha): 0.05
Signif. codes: 0 ‘***’ 0.001 ‘**’ 0.01 ‘*’ 0.05 ‘.’ 0.1 ‘ ’ 1
Group RnP #sps. 11
Group RP #sps. 13
Group SnP #sps. 144
Group SP #sps. 76
Group RnP+RP #sps. 2
Group RP+SP #sps. 1
Group SnP+SP #sps. 52
